# Supplementary material for: Exploring Andean High-Altitude Lake Extremophiles through Advanced Proteotyping
Source: J Proteome Res. 2024 Feb 20;23(3):891–904. doi: 10.1021/acs.jproteome.3c00538 (PMC10913102; doi:10.1021/acs.jproteome.3c00538)
Supplement: Supplementary file 1 — pr3c00538_si_001.xlsx [file pr3c00538_si_001.xlsx]

## Sheet: Table S1
Table S1: Environmental Parameters of the sample locations and chemical properties of the water.
	Altitude a.s.l. [m]	GPS coordinates	Day and Time of sampling	Water temperature	UV-radiation	pH	Conductivity	TDS	RES	Salinity	Redox-potential
				[°C]	[W/m2]		[mS/cm]	(g/l)	[Ωcm]	[%]	[mV]
L. Lejia	4295.5	23°30’26’’S; 67°41’36’’W	31.03.2022, 18:00	18.4	n.d.	7.3	127.3	63.7	9.5E+00	7.7	-15.0
L. Calientes	3991.4	23°31’57’’S; 67°35’03’’W	31.03.2022, 17:30	24.9	5.3	7.6	4.2	2.1	2.4E+02	0.2	-33.0
L. Verde	4335.4	26°53’24’’S; 68°28’58’’W	20.03.2022, 18:00	10.4	6.6	8.0	173.7	136.9*	5.8E+00	16.7*	-46.0
L. Verde SSW	4338.3	26°54’03’’S; 68°26’23‘’W	20.03.2022, 17:30	15.6	6.9	9.2	4.7	2.4	2.4E+02	0.3	-121.5
S. d. Maricunga	3703.8	26°51’01’’S; 69°04’18’’W	20.03.2022, 13:00	20.0	6.6	6.7	229.8	217.3*	4.3E+00	27.9*	20.5
Note: For measurement of TDS and salinity, samples of Laguna Verde and Salar de Maricunga were diluted by 1:10 with distilled water as indicated with *. N.d. = not determined.

## Sheet: Table S2
Table S2: Information on next relative species according to the 16S rRNA and its similarity, the best hit within the tandem mass proteotyping approach, the original habitat and the original cultivation condition for isolation as well as the incubation time and media used for tandem mass proteotyping of every isolate used within this paper.
Isolate	16S rRNA Result	16S rRNA Similarity (%)	Proteotyping Result	Original cultivation condition	Cultivation for Proteotyping
Isolates from Laguna de Aguas de Calientes
CS1	Pseudomonas borbori	99.72	Pseudomonas borbori	Modified R2A, RT	3 days, MB, RT
CS3*	Sphingopyxis chilensis**	99.12	Sphingopyxis alaskensis	Modified R2A, RT	3 days, MB, RT
CS4*	Pseudomonas anguilliseptica	99.69	Pseudomonas anguilliseptica	Modified R2A, RT	3 days, MB, RT
CS5*	Variovorax boronicumulans	99.86	Variovorax paradoxus	Modified R2A, RT	3 days, MB, RT
CS6*	Pseudomonas anguilliseptica	99.70	Pseudomonas anguilliseptica	Modified R2A, RT	3 days, MB, RT
CR10*	Kocuria rhizophila	100.00	Kocuria rhizophila	After 1000 Gy, R2A, RT	6 days, R2A, RT
CM17	Micrococcus yunnanensis	99.71	Micrococcus luteus	MB, RT	3 days, MB, RT
Isolates from Laguna Verde
HR3C*	Erythrobacter donghaensis	99.26	Porphyrobacter dokdonensis (reassigned to Erythrobacter)	R2A, RT	3 days, R2A, RT
HM9*	Psychroflexus sediminis	98.50	Psychroflexus tropicus	MB, RT	6 days, MB, RT
HM10	Idiomarina ramblicola	99.49	Idiomarina ramblicola	MB, RT	3 days, MB, RT
HM14a*	Micrococcus yunnanensis	99.93	Micrococcus luteus	MB, RT	3 days, MB, RT
HM14b*	Roseibaca ekhonensis	98.13	Roseibaca calidilacus	MB, RT	3 days, MB, RT
HR17*	Deinococcus yunweiensis**	99.93	Deinococcus metalli/ Deinococcus sp. KSM4-11	R2A, RT	3 days, R2A, RT
HR20	Kocuria rhizophila	99.91	Kocuria rhizophila	R2A, RT	6 days, R2A, RT
HP23*	Roseovarius tibetensis**	97.60	Roseovarius nitratireducens	MB (pH10), RT	3 days, MB, RT
Isolates from Laguna Verde SSW
SR6*	Rheinheimera soli**	99.28	Rheinheimera tangshanensis	R2A, RT	3 days, R2A, RT
SR8*	Chryseoglobus indicus (reassigned to Microcella)	98.36	Chryseoglobus frigidaquae (basonym of Microcella frigidaquae)	R2A, RT	10 days, R2A, RT
SR9	Tabrizicola alkalilacus	99.33	Tabrizicola sp. DJC (Tabrizicola alkalilacus)	R2A, RT	1 day, TSB, RT
SS13*	Arsukibacterium ikkense	98.28	Rheinheimera pacifica	Modified R2A, RT	3 days, MB, RT
SS18*	Paracoccus aeridis	99.47	Paracoccus aeridis	After 4000 Gy, Modified R2A, RT	3 days, MB, RT
SM14*	Belliella aquatica	98.97	Beliella aquatica	MB, RT	3 days, MB, RT
SM17a	Micrococcus luteus	99.90	Micrococcus luteus	After 1000 Gy, MB, RT	3 days, MB, RT
SM17b*	Marinisubtilis pacificus/Microcella indica	98.99	Chryseoglobus frigidaquae (basonym of Microcella frigidaquae)	After 1000 Gy, MB, RT	3 days, MB, RT
SM24*	Hydrogenophaga palleronii	98.57	Betaproteobacteria bacterium HGW-Betaproteobacteria-16	MB, RT	3 days, MB, RT
SP26*	Tabrizicola sediminis	98.30	Tabrizicola sp. DJC (Tabrizicola alkalilacus)	MB, pH10, RT	3 days, MB, RT
SP27*	Mongoliitalea lutea	98.13	Mongoliitalea lutea	MB, pH10, RT	10 days, MB, RT
SP28*	Yoonia vestfoldensis	98.86	Yoonia vestfoldensis	MB, pH10, RT	3 days, MB, RT
SR29*	Pseudomonas cuatrocienegasensis	99.50	Pseudomonas borbori/ Pseudomonas sp. CC6-YY-74	R2A, RT	3 days, R2A, RT
SM33*	Seohaeicola saemankumensis**	98.71	Rhodobacteraceae bacterium EhC02	MB, RT	3 days, MB, RT
SM34*	Planococcus glaciei	98.24	Planomicrobium glaciei (reassigned to Planococcus)	MB, RT	3 days, MB, RT
SM100*	Erythrobacter sanguineus	99.63	Porphyrobacter sp. AAP60 (reassgined to Erythrobacter)	MB, RT	6 days, MB, RT
SM101	Blastomonas aquatica	99.37	Blastomonas aquatica	MB, RT	6 days, MB, RT
Isolates from Laguna Lejia
LR2*	Kocuria oceani**	99.28	Kocuria turfanensis	R2A, RT	3 days, R2A, RT
LR4a*	Pseudomonas arcuscaelestis**	100.00	Pseudomonas alkylphenolica	R2A, RT	3 days, R2A, RT
LR8	Nesterenkonia sandarakina	99.39	Nesterenkonia sandarakina	R2A, RT	5 days, TSB, 30°C
LR10	Exiguobacterium mexicanum	99.49	Exiguobacterium mexicanum	R2A, RT	1 day, TSB, RT
LR14*	Planococcus antarcticus	98.25	Planomicrobium soli (reassigned to Planococcus)	R2A, RT	2 day, TSB, 30°C
LR15*	Planococcus massiliensis	98.11	Planococcus massiliensis	R2A, RT	1 day, TSB, 30°C
LR16	Microbacterium arborescens	99.71	Microbacterium arborescens	R2A, RT	6 days, R2A, RT
LR17	Marinilactibacillus piezotolerans	99.31	Marinilactibacillus piezotolerans	R2A, RT	5 days, TSB, 30°C
LS18a*	Rhodococcus corynebacterioides	99.57	Rhodococcus trifolii	Modified R2A, RT	3 days, MB, RT
LS19*	Halomonas azerica**	99.00	Halomonas sp. es.049	Modified R2A, RT	3 days, MB, RT
LR20*	Pseudomonas songnenensis	99.36	Pseudomonas stutzeri	R2A, RT	3 days, R2A, RT
LS23	Planococcus salinarum	98.89	Planococcus salinarum	Modified R2A, RT	3 days, MB, RT
LM27*	Planococcus koreensis	98.86	Planomicrobium koreense (reassigned to Planococcus koreensis)	After 1000 Gy, R2A	3 days, MB, RT
LM28	Micrococcus luteus	99.79	Micrococcus luteus	MB, RT	3 days, MB, RT
LM29	Citricoccus zhacaiensis	99.56	Citricoccus zhacaiensis	Modified R2A, RT	3 days, MB, RT
LR32*	Kocuria rosea	99.57	Kocuria turfanensis	After 4000 Gy, R2A, RT	3 days, R2A, RT
LR34*	Planococcus glaciei	98.30	Planomicrobium glaciei (reassigned to Planococcus)	After 4000 Gy, R2A, RT	1 day, TSB, RT
LR36	Planococcus okeanokoites	99.81	Planomicrobium okeanokoites (reassigned to Planococcus)	After 4000 Gy, R2A, RT	5 days, TSB, 30°C
LS39*	Planococcus rifietoensis	99.58	Planococcus maitriensis	After 4000 Gy, Modified R2A, RT	3 days, MB, RT
LS40	Psychrobacter namhaensis	99.80	Psychrobacter namhaensis	After 4000 Gy, Modified R2A, RT	3 days, MB, RT
LM43*	Planococcus maitriensis	100.00	Planococcus maitriensis	After 1000 Gy, MB	3 days, MB, RT
LM45*	Marinobacter persicus	98.29	Marinobacter persicus	After 1000 Gy, MB	3 days, MB, RT
LM47	Halomonas subterranea	98.76	Halomonas subterranea	After 1000 Gy, MB	3 days, MB, RT
LM49*	Salinicoccus amylolyticus**	98.58	Salinicoccus luteus	After 1000 Gy, MB	3 days, MB, RT
LP51*	Halomonas boliviensis	98.13	Halomonas subterranea	MB, pH10	6 days, MB, RT
LR58*	Planococcus chinensis	99.79	Planomicrobium koreense (reassigned to Planococcus koreensis)	R2A, RT	1 day, TSB, 30°C
LS61*	Psychroflexus montanilacus**	97.78	Psychroflexus tropicus	Modified R2A, RT	2 day, TSB, 30°C
Isolates from Salar de Maricunga
MM8*	Marinobacter confluentis	97.55	Marinobacter confluentis	MB, RT	3 days, MB, RT
MM9*	Halomonas salicampi	98.37	Halomonas salicampi	MB, RT	3 days, MB, RT
MM11a*	Psychroflexus curvus**	98.64	Psychroflexus sediminis	MB, RT	6 days, MB, RT
MN39*	Halomonas salicampi	98.28	Halomonas salicampi	MB (15% NaCl), RT	3 days, MB (15% NaCl), RT
MN42*	Idiomarina loihiensis	99.43	Idiomarina loihiensis/ Idiomarina ramblicola	MB (15% NaCl), RT	6 days, MB (15% NaCl), RT
MA43*	Haloarcula sebkhae	96.80	Haloarcula japonica	ASW, 37°C	11 days, ASW, 37°C
MA44a*	Halorubrum ezzemoulense	98.67	Halorubrum BOL3-1	ASW, 37°C	12 days, ASW, 37°C
Note: HAAL = High-altitude Andean lakes, RT = room temperature, ASW = Artificial Sea Water, MB = Marine Broth, R2A = Reasoners 2A. TSB = Tryptic Soy Broth. * indicates full length analysis of the 16S rRNA gene. ** indicates that no full genome representative of the species was available for tandem mass proteotyping.

## Sheet: Table S3
Table S3: Summary statistics for the proteotyping interpretation of isolates. Included are the mean values and its standard deviation and the minimum and maximum value.
	Spectra number	Number of attributed spectra (PSMall)	Ratio of PSMs (%)	Genus-TSMs (TSMgenus)	Ratio of TSMgenus (%)	Ratio of TSMgenus per PSMall (%)	Species-TSMs (TSMspecies)	Ratio of TSMspecies (%)	Ratio of TSMspecies per PSMall (%)
Mean	11531	4633	39.9	4321	36.7	90.7	3830	32.3	78.5
Standard Deviation	3041	1612	8.3	1754	10.5	10.3	1866	12.0	14.6
Min. Value	2166	827	25.6	384	17.7	46.4	368	13.3	44.5
Max. Value	20713	8714	56.1	8666	55.8	99.5	8649	55.5	99.3

## Sheet: Table S4
Table S4: Proteotyping and 16S rRNA based identification results of the isolates SS18, HP23, HR17, SM24, SM33 and SS13. Presented are the sample ID and the matches according to proteotyping results consisting of identification of order, family, genus and species level as well as its attributed taxon-spectra matches (TSMs) and its specific peptides (spePEPs). In addition, closest relative species …
Sample ID	ORDER	#TSMs	#spePEPs	FAMILY	#TSMs	#spe PEPs	GENUS	#TSMs	#spePEPs	SPECIES	#TSMs	#spe PEPs	16S rRNA based Identification	16S rRNA Similarity in %
SS18	Rhodobacterales	5241	3820	Rhodobacteraceae (reassigned to Roseobacteraceae and Paracoccaceae)	5241	3820	Paracoccus	5241	3820	Paracoccus aeridis	5114	2484	Paracoccus aeridis	99.47%
							Paracoccus	5241	3820	Paracoccus salipaludis	1486	33
							Paracoccus	5241	3820	Paracoccus sphaerophysae	1390	15
							Paracoccus	5241	3820	Paracoccus chinensis	1345	11
HP23	Rhodobacterales	3152	2361	Rhodobacteraceae (reassigned to Roseobacteraceae and Paracoccaceae)	3111	1435	Roseovarius	2795	596	Roseovarius tolerans	1711	34	Roseovarius tibetensis	97.60%
							Roseovarius	2795	596	Roseovarius sp. A-2	1625	31
							Roseovarius	2795	596	Roseovarius nitratireducens	1508	48
							Roseovarius	2795	596	Roseovarius mucosus	1411	34
							Roseovarius	2795	596	Roseovarius azorensis	1339	21
							Roseovarius	2795	596	Roseovarius marisflavi	1219	12
							Roseovarius	2795	596	Roseovarius pacificus	1104	12
							Roseovarius	2795	596	Roseovarius litoreus	1085	21
							Roseovarius	2795	596	Roseovarius sp. TE539	1082	20
							Roseovarius	2795	596	Roseovarius confluentis	1000	6
							Roseovarius	2795	596	Roseovarius faecimaris	981	11
							Roseovarius	2795	596	Roseovarius spongiae	967	14
							Roseovarius	2795	596	Roseovarius arcticus	963	18
HR17	Deinococcales	3269	2317	Deinococcaceae	3269	2317	Deinococcus	3269	2317	Deinococcus metalli	2243	138	Deinococcus yunweiensis	99.93%
							Deinococcus	3269	2317	Deinococcus sp. KSM4-11	2198	143
							Deinococcus	3269	2317	Deinococcus koreensis	1765	62
							Deinococcus	3269	2317	Deinococcus actinosclerus	1359	3
							Deinococcus	3269	2317	Deinococcus grandis	1348	1
							Deinococcus	3269	2317	Deinococcus knuensis	1314	3
							Deinococcus	3269	2317	Deinococcus aerophilus	1206	16
							Deinococcus	3269	2317	Deinococcus deserti	1174	12
							Deinococcus	3269	2317	Deinococcus humi	1162	15
							Deinococcus	3269	2317	Deinococcus sp. Leaf326	1123	17
							Deinococcus	3269	2317	Deinococcus aquatilis	1097	8
							Deinococcus	3269	2317	Deinococcus puniceus	1023	8
							Deinococcus	3269	2317	Deinococcus apachensis	957	10
							Deinococcus	3269	2317	Deinococcus aquiradiocola	690	9
SM24	unclassified Betaproteobacteria_order	3830	739	unclassified Betaproteobacteria_family	3830	739	unclassified Betaproteobacteria_genus	3830	739	Betaproteobacteria bacterium HGW-Betaproteobacteria-16	3679	713	Hydrogenophaga palleronii	98.57 %
										Betaproteobacteria bacterium HGW-Betaproteobacteria-3	1129	15
	Burkholderiales	3408	483	Comamonadaceae	3408	483	Hydrogenophaga	3379	445	Hydrogenophaga taeniospiralis	2114	25
										Hydrogenophaga sp. 2FB	2005	45
										Hydrogenophaga sp. A37	1927	31
										Hydrogenophaga palleronii	1904	20
										Hydrogenophaga pseudoflava	1734	11
										Hydrogenophaga sp. PAMC20947	1710	16
										Hydrogenophaga crassostreae	1668	16
										Hydrogenophaga sp. BA0156	1526	22
										Hydrogenophaga sp. IBVHS2	1479	21
							Acidovorax	959	6	Acidovorax cavernicola	959	6
SM33	Rhodobacterales	5215	3302	Rhodobacteraceae (reassigned to Roseobacteraceae and Paracoccaceae)	5114	1909	unclassified Rhodobacteraceae_genus	3716	548	Rhodobacteraceae bacterium EhC02	3716	548	Seohaeicola saemankumensis	98.71%
							Pseudooceanicola	2252	80	Pseudooceanicola flagellatus	1896	38
							Pseudooceanicola	2252	80	Pseudooceanicola atlanticus	1282	17
							Pseudooceanicola	2252	80	Pseudooceanicola sp. CAU 1508	1232	23
							Lutimaribacter	2009	56	Lutimaribacter saemankumensis	1594	23
							Lutimaribacter	2009	56	Lutimaribacter litoralis	1491	30
							Litorimicrobium	2009	43	Litorimicrobium taeanense	2009	43
							Sulfitobacter	1899	66	Sulfitobacter sabulilitoris	1420	17
							Sulfitobacter	1899	66	Sulfitobacter guttiformis	1314	25
							Sulfitobacter	1899	66	Sulfitobacter sp. SK012	1280	15
							Roseovarius	1758	43	Roseovarius azorensis	1418	22
							Roseovarius	1758	43	Roseovarius nanhaiticus	1315	21
							Oceanicola	1696	33	Oceanicola sp. HL-35	1696	33
							Sediminimonas	1547	22	Sediminimonas qiaohouensis	1547	22
							Rhodobacter	1453	32	Rhodobacter azotoformans	1142	6
							Rhodobacter	1453	32	Rhodobacter vinaykumarii	946	15
							Puniceibacterium	1334	25	Puniceibacterium confluentis	1334	25
							Ruegeria	1308	17	Ruegeria sediminis	1308	17
							Yoonia	1307	35	Yoonia vestfoldensis	1307	35
							Paracoccus	887	14	Paracoccus sp. I-41R45	887	14
				unclassified Rhodobacterales_family	2201	77	unclassified Rhodobacterales_genus	2201	77	Rhodobacterales bacterium	2201	77
SS13	Chromatiales	3311	694	Chromatiaceae	3311	694	Rheinheimera	3187	351	Rheinheimera pacifica	2095	39	Arsukibacterium ikkense	98.28%
							Rheinheimera (reassigned to Arsukibacterium)	3187	351	Rheinheimera perlucida (reassigned to Arsukibacterium)	2084	12
							Rheinheimera (reassigned to Arsukibacterium)	3187	351	Rheinheimera tuosuensis (reassigned to Arsukibacterium)	2051	13
							Rheinheimera	3187	351	Rheinheimera pleomorphica	1985	16
							Rheinheimera	3187	351	Rheinheimera aquimaris	1913	14
							Rheinheimera	3187	351	Rheinheimera baltica	1886	21
							Rheinheimera	3187	351	Rheinheimera nanhaiensis	1857	9
							Rheinheimera	3187	351	Rheinheimera riviphila	1411	12
							Rheinheimera	3187	351	Rheinheimera salexigens	1362	22
							Rheinheimera	3187	351	Rheinheimera tangshanensis	1347	19
							Arsukibacterium	2269	49	Arsukibacterium ikkense	2076	21
							Arsukibacterium	2269	49	Arsukibacterium sp. MJ3	1881	25
							Pararheinheimera (reassigned to Rheinheimera)	1400	13	Paraheinheimera texasensis (reassigned to Rheinheimera)	1400	13
	Alteromonadales	2459	169	Alteromonadaceae	2302	139	Alishewanella	2181	108	Alishewanella tabrizica	1803	21
							Alishewanella	2181	108	Alishewanella longhuensis	1790	19
							Alishewanella	2181	108	Alishewanella aestuarii	1680	3

## Sheet: Table S5
Table S5: List of proteins identified for SS13 isolate using a pan-proteomics database for the genus Rheinheimera.
RAWfile	['Q14963_SS13.raw']
DATpath	\\susa\Data-Mascot\20230614
DATfile	F484198.dat
DBs	DB_CL_SS13_Rheinheimera
DB fasta(s)	C:/inetpub/mascot/sequence/DB_CL/DB_CL_SS13_Rheinheimera/current/DB_CL_SS13_Rheinheimera__SS13.fasta
Number_of_spectra	14637
Mascot pvalue (FDR=0.0100)	0.0019
Number_of_PSMs	2663
Protein group	Accession	Description	Molecular Weight (Da)	Organism origin [Superkingdom]	Spectral count
1	WP_019675910.1	chaperonin GroEL [Rheinheimera perlucida]	57528.8	Rheinheimera perlucida [Bacteria]	110
1	WP_097111438.1	chaperonin GroEL [Rheinheimera tuosuensis]	57539.8	Rheinheimera tuosuensis [Bacteria]	5
1	WP_092789658.1	chaperonin GroEL [Rheinheimera pacifica]	57592.8	Rheinheimera pacifica;Gammaproteobacteria bacterium HGW-Gammaproteobacteria-15 [Bacteria]	73
2	WP_166839709.1	elongation factor Tu [Rheinheimera pleomorphica]	43480.3	[]	85
2	WP_127700863.1	elongation factor Tu [Rheinheimera riviphila]	43155.2	Rheinheimera sp. KYPC3 [Bacteria]	5
2	WP_097113087.1	elongation factor Tu [Rheinheimera tuosuensis]	43325.2	Rheinheimera tuosuensis [Bacteria]	1
3	WP_068238206.1	alanine dehydrogenase [Rheinheimera sp. EpRS3]	39306.4	Rheinheimera sp. EpRS3 [Bacteria]	45
3	WP_070049387.1	alanine dehydrogenase [Rheinheimera salexigens]	38885.5	Rheinheimera salexigens [Bacteria]	12
4	WP_166838267.1	F0F1 ATP synthase subunit alpha [Rheinheimera pleomorphica]	55410.9	[]	42
4	WP_053423948.1	MULTISPECIES: F0F1 ATP synthase subunit alpha [Rheinheimera]	55444.9	Pararheinheimera tangshanensis;Rheinheimera sp. YQF-1;Rheinheimera sp. KL1 [Bacteria]	2
4	WP_068237054.1	MULTISPECIES: F0F1 ATP synthase subunit alpha [Rheinheimera]	55246.8	Rheinheimera pacifica;Gammaproteobacteria bacterium HGW-Gammaproteobacteria-15;Rheinheimera sp. EpRS3 [Bacteria]	3
4	WP_134053426.1	F0F1 ATP synthase subunit alpha [Rheinheimera aquimaris]	55424.8	Rheinheimera aquimaris [Bacteria]	1
5	WP_097113090.1	DNA-directed RNA polymerase subunit beta [Rheinheimera tuosuensis]	150439	Rheinheimera tuosuensis [Bacteria]	40
5	WP_127700871.1	DNA-directed RNA polymerase subunit beta [Rheinheimera riviphila]	150350	Rheinheimera sp. KYPC3 [Bacteria]	2
6	WP_132581821.1	molecular chaperone DnaK [Rheinheimera sp. D18]	68636.4	Rheinheimera sp. D18 [Bacteria]	40
6	WP_097111825.1	molecular chaperone DnaK [Rheinheimera tuosuensis]	68944.6	Rheinheimera tuosuensis [Bacteria]	10
6	WP_173501887.1	molecular chaperone DnaK [Rheinheimera sp. YQF-2]	68897.6	[]	4
6	WP_070050234.1	molecular chaperone DnaK [Rheinheimera salexigens]	69094.6	Rheinheimera salexigens [Bacteria]	2
7	WP_019677786.1	DNA-directed RNA polymerase subunit beta' [Rheinheimera perlucida]	154738	Rheinheimera perlucida [Bacteria]	40
7	WP_008899790.1	DNA-directed RNA polymerase subunit beta' [Rheinheimera sp. A13L]	154591	Rheinheimera sp. A13L [Bacteria]	3
7	WP_068231331.1	DNA-directed RNA polymerase subunit beta' [Rheinheimera sp. EpRS3]	154723	Rheinheimera sp. EpRS3 [Bacteria]	1
7	WP_132586018.1	DNA-directed RNA polymerase subunit beta' [Rheinheimera sp. D18]	155069	Rheinheimera sp. D18 [Bacteria]	1
7	WP_070047724.1	DNA-directed RNA polymerase subunit beta' [Rheinheimera salexigens]	154629	Rheinheimera salexigens [Bacteria]	1
8	WP_173501494.1	dihydrolipoyl dehydrogenase [Rheinheimera sp. YQF-2]	50179.1	[]	33
8	WP_019677757.1	dihydrolipoyl dehydrogenase [Rheinheimera perlucida]	50296.2	Rheinheimera perlucida [Bacteria]	4
8	WP_166836789.1	dihydrolipoyl dehydrogenase [Rheinheimera pleomorphica]	50019.2	[]	1
8	WP_008217546.1	dihydrolipoyl dehydrogenase [Rheinheimera nanhaiensis]	50090.3	Rheinheimera nanhaiensis [Bacteria]	1
9	WP_097110509.1	F0F1 ATP synthase subunit beta [Rheinheimera tuosuensis]	50030.8	Rheinheimera tuosuensis [Bacteria]	32
9	WP_134053422.1	F0F1 ATP synthase subunit beta [Rheinheimera aquimaris]	49914.7	Rheinheimera aquimaris [Bacteria]	5
10	WP_092793421.1	elongation factor G [Rheinheimera pacifica]	77035.7	Rheinheimera pacifica [Bacteria]	30
10	WP_008897760.1	elongation factor G [Rheinheimera sp. A13L]	77027.7	Rheinheimera sp. A13L [Bacteria]	4
10	WP_173499813.1	elongation factor G [Rheinheimera sp. YQF-2]	77188.7	[]	3
11	WP_026349125.1	30S ribosomal protein S1 [Rheinheimera perlucida]	61774.1	[]	26
11	WP_173500862.1	30S ribosomal protein S1 [Rheinheimera sp. YQF-2]	61742	[]	3
11	WP_147905460.1	30S ribosomal protein S1 [Rheinheimera tangshanensis]	61547.1	Pararheinheimera tangshanensis [Bacteria]	1
12	WP_008899096.1	MULTISPECIES: DNA-directed RNA polymerase subunit alpha [unclassified Rheinheimera]	36648.3	Rheinheimera sp. A13L;Rheinheimera sp. YQF-1 [Bacteria]	24
12	WP_008224458.1	MULTISPECIES: DNA-directed RNA polymerase subunit alpha [Rheinheimera]	36628.3	Rheinheimera nanhaiensis;Rheinheimera aquimaris [Bacteria]	2
13	WP_019677728.1	MULTISPECIES: 50S ribosomal protein L5 [Chromatiaceae]	20010.7	Rheinheimera tuosuensis;Rheinheimera perlucida;Arsukibacterium ikkense [Bacteria]	22
13	WP_127688206.1	50S ribosomal protein L5 [Rheinheimera sp. YQF-1]	20040.7	Rheinheimera sp. YQF-1 [Bacteria]	2
14	WP_027670858.1	pyruvate dehydrogenase (acetyl-transferring), homodimeric type [Rheinheimera baltica]	99046.9	Rheinheimera baltica [Bacteria]	21
14	WP_166836785.1	pyruvate dehydrogenase (acetyl-transferring), homodimeric type [Rheinheimera pleomorphica]	99285.2	[]	5
15	WP_068230022.1	4-hydroxyphenylpyruvate dioxygenase [Rheinheimera sp. EpRS3]	40532.3	Rheinheimera sp. EpRS3 [Bacteria]	20
15	WP_127699189.1	4-hydroxyphenylpyruvate dioxygenase [Rheinheimera riviphila]	40388.2	Rheinheimera sp. KYPC3 [Bacteria]	1
15	KOO59033.1	4-hydroxyphenylpyruvate dioxygenase [Rheinheimera sp. KL1]	40128.1	[]	1
16	WP_068233188.1	bifunctional aconitate hydratase 2/2-methylisocitrate dehydratase [Rheinheimera sp. EpRS3]	93822.8	Rheinheimera sp. EpRS3 [Bacteria]	19
16	WP_019675058.1	bifunctional aconitate hydratase 2/2-methylisocitrate dehydratase [Rheinheimera perlucida]	94022.9	Rheinheimera perlucida [Bacteria]	1
17	WP_019677244.1	peroxiredoxin [Rheinheimera perlucida]	20794.5	Rheinheimera perlucida [Bacteria]	14
17	ALZ74421.1	alkyl hydroperoxide reductase [Rheinheimera sp. F8]	20777.5	Rheinheimera sp. F8 [Bacteria]	7
17	WP_132586254.1	peroxiredoxin [Rheinheimera sp. D18]	20732.5	Rheinheimera sp. D18 [Bacteria]	2
18	WP_019675581.1	citrate (Si)-synthase [Rheinheimera perlucida]	48350.2	Rheinheimera perlucida [Bacteria]	18
18	WP_134054460.1	citrate synthase [Rheinheimera aquimaris]	48229.1	Rheinheimera aquimaris [Bacteria]	3
19	WP_127697480.1	ADP-forming succinate--CoA ligase subunit beta [Rheinheimera riviphila]	41850.7	Rheinheimera sp. KYPC3 [Bacteria]	18
19	WP_070049109.1	ADP-forming succinate--CoA ligase subunit beta [Rheinheimera salexigens]	41876.8	Rheinheimera salexigens [Bacteria]	4
19	WP_027670937.1	ADP-forming succinate--CoA ligase subunit beta [Rheinheimera baltica]	41307.8	Rheinheimera baltica [Bacteria]	1
20	WP_097112053.1	molecular chaperone HtpG [Rheinheimera tuosuensis]	72693.6	Rheinheimera tuosuensis [Bacteria]	17
20	WP_092796293.1	molecular chaperone HtpG [Rheinheimera pacifica]	72622	Rheinheimera pacifica [Bacteria]	6
20	WP_173500934.1	molecular chaperone HtpG [Rheinheimera sp. YQF-2]	72624.8	[]	2
21	WP_127697479.1	succinate--CoA ligase subunit alpha [Rheinheimera riviphila]	30401.7	Rheinheimera sp. KYPC3 [Bacteria]	17
22	WP_186435071.1	2-oxoglutarate dehydrogenase complex dihydrolipoyllysine-residue succinyltransferase [Rheinheimera sp. YQF-1]	42586.4	[]	16
22	TXH93336.1	2-oxoglutarate dehydrogenase complex dihydrolipoyllysine-residue succinyltransferase [Rheinheimera sp.]	42154.2	Rheinheimera sp. [Bacteria]	1
23	WP_134059736.1	50S ribosomal protein L3 [Rheinheimera aquimaris]	22182.9	Rheinheimera aquimaris [Bacteria]	16
23	WP_019677716.1	50S ribosomal protein L3 [Rheinheimera perlucida]	22344.8	Rheinheimera perlucida [Bacteria]	2
24	WP_019674803.1	endopeptidase La [Rheinheimera perlucida]	88653.9	Rheinheimera perlucida [Bacteria]	15
24	WP_173502184.1	endopeptidase La [Rheinheimera sp. YQF-2]	88989.9	[]	2
24	TXH97250.1	endopeptidase La [Rheinheimera sp.]	89012	Rheinheimera sp. [Bacteria]	2
25	KOO59404.1	transcription termination factor Rho [Rheinheimera sp. KL1]	47412.9	[]	15
25	WP_019676918.1	transcription termination factor Rho [Rheinheimera perlucida]	47271.8	Rheinheimera perlucida [Bacteria]	3
26	WP_134052672.1	malate dehydrogenase [Rheinheimera aquimaris]	32462.1	Rheinheimera aquimaris [Bacteria]	10
26	TXH95859.1	malate dehydrogenase [Rheinheimera sp.]	32549.2	Rheinheimera sp. [Bacteria]	7
26	WP_008220944.1	malate dehydrogenase [Rheinheimera nanhaiensis]	32515.2	Rheinheimera nanhaiensis [Bacteria]	2
27	WP_026349381.1	DEAD/DEAH box helicase [Rheinheimera perlucida]	66633	Rheinheimera perlucida [Bacteria]	15
27	WP_197412273.1	DEAD/DEAH box helicase [Rheinheimera sp. EpRS3]	65940.6	[]	1
27	WP_127698537.1	DEAD/DEAH box helicase [Rheinheimera riviphila]	67137.2	Rheinheimera sp. KYPC3 [Bacteria]	1
28	WP_068228927.1	polyribonucleotide nucleotidyltransferase [Rheinheimera sp. EpRS3]	76352.7	Rheinheimera sp. EpRS3 [Bacteria]	14
28	ALZ76167.1	polyribonucleotide nucleotidyltransferase [Rheinheimera sp. F8]	75830.5	Rheinheimera sp. F8 [Bacteria]	2
28	WP_092794581.1	polyribonucleotide nucleotidyltransferase [Rheinheimera pacifica]	76278.6	Rheinheimera pacifica;Gammaproteobacteria bacterium HGW-Gammaproteobacteria-15 [Bacteria]	1
29	WP_068231960.1	NAD-glutamate dehydrogenase [Rheinheimera sp. EpRS3]	182258	Rheinheimera sp. EpRS3 [Bacteria]	14
29	WP_019674347.1	NAD-glutamate dehydrogenase [Rheinheimera perlucida]	182220	Rheinheimera perlucida [Bacteria]	5
29	WP_068063215.1	NAD-glutamate dehydrogenase [Rheinheimera sp. SA_1]	182093	Rheinheimera sp. SA_1 [Bacteria]	2
29	WP_097109673.1	NAD-glutamate dehydrogenase [Rheinheimera tuosuensis]	182021	Rheinheimera tuosuensis [Bacteria]	2
29	WP_008221649.1	NAD-glutamate dehydrogenase [Rheinheimera nanhaiensis]	182353	Rheinheimera nanhaiensis [Bacteria]	1
29	WP_027670114.1	NAD-glutamate dehydrogenase [Rheinheimera baltica]	182204	Rheinheimera baltica [Bacteria]	1
29	WP_008897386.1	NAD-glutamate dehydrogenase [Rheinheimera sp. A13L]	181613	Rheinheimera sp. A13L [Bacteria]	1
30	WP_019677788.1	MULTISPECIES: 30S ribosomal protein S7 [Gammaproteobacteria]	17719.5	Rheinheimera perlucida;Rheinheimera tuosuensis [Bacteria]	13
31	WP_027672147.1	MULTISPECIES: 50S ribosomal protein L2 [Rheinheimera]	30244.2	Rheinheimera baltica [Bacteria]	13
31	WP_008224491.1	50S ribosomal protein L2 [Rheinheimera nanhaiensis]	30200.2	Rheinheimera nanhaiensis [Bacteria]	1
32	WP_026349213.1	MULTISPECIES: ribose-phosphate pyrophosphokinase [Chromatiaceae]	34380.9	Rheinheimera perlucida;Arsukibacterium ikkense [Bacteria]	13
33	WP_173502384.1	bifunctional proline dehydrogenase/L-glutamate gamma-semialdehyde dehydrogenase PutA [Rheinheimera sp. YQF-2]	140449	[]	13
33	WP_097111720.1	bifunctional proline dehydrogenase/L-glutamate gamma-semialdehyde dehydrogenase PutA [Rheinheimera tuosuensis]	141100	Rheinheimera tuosuensis [Bacteria]	1
33	WP_134059159.1	bifunctional proline dehydrogenase/L-glutamate gamma-semialdehyde dehydrogenase PutA [Rheinheimera aquimaris]	138528	Rheinheimera aquimaris [Bacteria]	1
34	WP_173500942.1	superoxide dismutase [Fe] [Rheinheimera sp. YQF-2]	21440.5	[]	13
35	WP_166839363.1	30S ribosomal protein S4 [Rheinheimera pleomorphica]	23340.7	[]	12
35	WP_068238290.1	MULTISPECIES: 30S ribosomal protein S4 [Rheinheimera]	23424.7	Rheinheimera pacifica;Gammaproteobacteria bacterium HGW-Gammaproteobacteria-15;Rheinheimera sp. EpRS3 [Bacteria]	1
36	WP_134054466.1	succinate dehydrogenase flavoprotein subunit [Rheinheimera aquimaris]	65019.1	Rheinheimera aquimaris [Bacteria]	11
36	WP_068063429.1	succinate dehydrogenase flavoprotein subunit [Rheinheimera sp. SA_1]	64791.1	Rheinheimera sp. SA_1 [Bacteria]	1
37	WP_019676211.1	MULTISPECIES: F0F1 ATP synthase subunit epsilon [Rheinheimera]	14798.8	Rheinheimera perlucida;Rheinheimera tuosuensis [Bacteria]	11
38	WP_019677614.1	phosphopyruvate hydratase [Rheinheimera perlucida]	45969.4	Rheinheimera perlucida [Bacteria]	11
38	TXH97413.1	phosphopyruvate hydratase [Rheinheimera sp.]	46054.5	Rheinheimera sp. [Bacteria]	2
38	WP_070048699.1	phosphopyruvate hydratase [Rheinheimera salexigens]	45951.2	Rheinheimera salexigens [Bacteria]	1
39	WP_008898286.1	MULTISPECIES: cold-shock protein [Chromatiaceae]	7740.93	Rheinheimera sp. A13L;Pararheinheimera mesophila;Rheinheimera sp. KL1;Pararheinheimera tangshanensis;Rheinheimera sp. YQF-1;Rheinheimera sp. LHK132 [Bacteria]	11
40	WP_166837929.1	trigger factor [Rheinheimera pleomorphica]	48238.3	[]	11
40	WP_070048840.1	trigger factor [Rheinheimera salexigens]	48549	Rheinheimera salexigens [Bacteria]	2
41	WP_053426066.1	MULTISPECIES: 50S ribosomal protein L14 [Chromatiaceae]	13460.5	Pararheinheimera tangshanensis;Pararheinheimera mesophila;Rheinheimera sp. KL1 [Bacteria]	10
42	ALZ78045.1	IMP dehydrogenase [Rheinheimera sp. F8]	52312	Rheinheimera sp. F8 [Bacteria]	10
42	TXH96173.1	IMP dehydrogenase [Rheinheimera sp.]	52298	Rheinheimera sp. [Bacteria]	2
42	WP_019675657.1	IMP dehydrogenase [Rheinheimera perlucida]	52367.9	Rheinheimera perlucida [Bacteria]	1
42	WP_127684819.1	IMP dehydrogenase [Rheinheimera sp. YQF-1]	52040.8	Rheinheimera sp. YQF-1 [Bacteria]	1
43	WP_019677731.1	50S ribosomal protein L6 [Rheinheimera perlucida]	18932.3	Rheinheimera perlucida [Bacteria]	10
44	WP_019677733.1	MULTISPECIES: 30S ribosomal protein S5 [Rheinheimera]	17650.3	Rheinheimera perlucida;Rheinheimera tuosuensis [Bacteria]	10
44	WP_068238299.1	MULTISPECIES: 30S ribosomal protein S5 [Rheinheimera]	17657.3	Rheinheimera pacifica;Gammaproteobacteria bacterium HGW-Gammaproteobacteria-15;Rheinheimera sp. EpRS3 [Bacteria]	2
44	WP_008899103.1	MULTISPECIES: 30S ribosomal protein S5 [Chromatiaceae]	17581.3	Pararheinheimera tangshanensis;Rheinheimera sp. A13L;Rheinheimera sp. YQF-1;Pararheinheimera mesophila;Rheinheimera sp. KL1 [Bacteria]	1
45	WP_092792540.1	pyruvate dehydrogenase complex dihydrolipoyllysine-residue acetyltransferase [Rheinheimera pacifica]	58640.6	Rheinheimera pacifica [Bacteria]	10
45	WP_166836787.1	pyruvate dehydrogenase complex dihydrolipoyllysine-residue acetyltransferase [Rheinheimera pleomorphica]	57554.1	[]	2
46	WP_019677715.1	MULTISPECIES: 30S ribosomal protein S10 [Chromatiaceae]	11777.4	Rheinheimera tuosuensis;Rheinheimera perlucida;Arsukibacterium sp. MJ3;Arsukibacterium ikkense [Bacteria]	10
47	WP_008899794.1	MULTISPECIES: 50S ribosomal protein L1 [unclassified Rheinheimera]	24622.4	Rheinheimera sp. A13L;Rheinheimera sp. YQF-1 [Bacteria]	10
47	WP_027672428.1	50S ribosomal protein L1 [Rheinheimera baltica]	24521.3	Rheinheimera baltica [Bacteria]	1
48	WP_166839863.1	NADP-dependent isocitrate dehydrogenase [Rheinheimera pleomorphica]	80574.2	[]	10
49	WP_008220336.1	MULTISPECIES: DNA-binding protein HU-beta [Rheinheimera]	9344.92	Rheinheimera nanhaiensis;Rheinheimera sp. EpRS3;Rheinheimera aquimaris;Rheinheimera pacifica;Gammaproteobacteria bacterium HGW-Gammaproteobacteria-15;Rheinheimera baltica [Bacteria]	9
50	WP_068228413.1	glutamine-hydrolyzing GMP synthase [Rheinheimera sp. EpRS3]	58848	Rheinheimera sp. EpRS3 [Bacteria]	9
51	WP_027669346.1	phosphoenolpyruvate carboxykinase (ATP) [Rheinheimera baltica]	59072.4	Rheinheimera baltica [Bacteria]	9
51	WP_132586114.1	phosphoenolpyruvate carboxykinase (ATP) [Rheinheimera sp. D18]	59337.6	Rheinheimera sp. D18 [Bacteria]	1
51	WP_173502434.1	phosphoenolpyruvate carboxykinase (ATP) [Rheinheimera sp. YQF-2]	58706.3	[]	1
52	WP_019677720.1	MULTISPECIES: 30S ribosomal protein S19 [Gammaproteobacteria]	10434.7	Rheinheimera perlucida;Arsukibacterium sp. MJ3;Rheinheimera tuosuensis;Alkalimonas amylolytica;Arsukibacterium ikkense;Rheinheimera sp. D18 [Bacteria]	9
53	WP_092795534.1	ATP-dependent chaperone ClpB [Rheinheimera pacifica]	96284.4	Rheinheimera pacifica [Bacteria]	9
54	WP_027670184.1	acyl carrier protein [Rheinheimera baltica]	8749.31	Rheinheimera baltica [Bacteria]	9
55	WP_068230209.1	S46 family peptidase [Rheinheimera sp. EpRS3]	79275.8	Rheinheimera sp. EpRS3 [Bacteria]	9
55	WP_092791717.1	S46 family peptidase [Rheinheimera pacifica]	79094.8	Rheinheimera pacifica [Bacteria]	1
55	WP_008219464.1	S46 family peptidase [Rheinheimera nanhaiensis]	78847.7	Rheinheimera nanhaiensis [Bacteria]	1
56	WP_173499325.1	protein-export chaperone SecB [Rheinheimera sp. YQF-2]	18235.1	[]	9
57	WP_008218806.1	MULTISPECIES: nucleoside-diphosphate kinase [Rheinheimera]	15617.9	Rheinheimera nanhaiensis [Bacteria]	9
57	WP_019675675.1	MULTISPECIES: nucleoside-diphosphate kinase [Chromatiaceae]	15759.9	Rheinheimera perlucida;Arsukibacterium ikkense [Bacteria]	3
58	WP_070048546.1	translational GTPase TypA [Rheinheimera salexigens]	67578.7	Rheinheimera salexigens [Bacteria]	9
58	WP_027670281.1	translational GTPase TypA [Rheinheimera baltica]	67439.4	Rheinheimera baltica [Bacteria]	3
59	WP_027669831.1	30S ribosomal protein S2 [Rheinheimera baltica]	27044.1	Rheinheimera baltica [Bacteria]	9
59	WP_008223614.1	30S ribosomal protein S2 [Rheinheimera nanhaiensis]	26897	Rheinheimera nanhaiensis [Bacteria]	2
59	WP_019674885.1	MULTISPECIES: 30S ribosomal protein S2 [Chromatiaceae]	26974	Rheinheimera perlucida;Arsukibacterium ikkense [Bacteria]	1
60	WP_068237158.1	glycine--tRNA ligase subunit beta [Rheinheimera sp. EpRS3]	74365.3	Rheinheimera sp. EpRS3 [Bacteria]	8
60	WP_092790630.1	glycine--tRNA ligase subunit beta [Rheinheimera pacifica]	74480.2	Rheinheimera pacifica [Bacteria]	2
61	WP_132584808.1	UMP kinase [Rheinheimera sp. D18]	26609.7	Rheinheimera sp. D18 [Bacteria]	8
62	WP_134054470.1	2-oxoglutarate dehydrogenase E1 component [Rheinheimera aquimaris]	105321	Rheinheimera aquimaris [Bacteria]	7
62	WP_097109850.1	2-oxoglutarate dehydrogenase E1 component [Rheinheimera tuosuensis]	105294	Rheinheimera tuosuensis [Bacteria]	4
62	WP_008223099.1	2-oxoglutarate dehydrogenase E1 component [Rheinheimera nanhaiensis]	105165	Rheinheimera nanhaiensis [Bacteria]	2
63	WP_127697482.1	succinate dehydrogenase iron-sulfur subunit [Rheinheimera riviphila]	27245.5	Rheinheimera sp. KYPC3 [Bacteria]	8
63	WP_046518779.1	MULTISPECIES: succinate dehydrogenase iron-sulfur subunit [Chromatiaceae]	27330.6	Pararheinheimera tangshanensis;Pararheinheimera mesophila;Rheinheimera sp. KL1 [Bacteria]	1
64	WP_019675905.1	acetyl-CoA carboxylase biotin carboxylase subunit [Rheinheimera perlucida]	49428.2	Rheinheimera perlucida [Bacteria]	8
64	WP_092789649.1	acetyl-CoA carboxylase biotin carboxylase subunit [Rheinheimera pacifica]	49234.2	Rheinheimera pacifica;Gammaproteobacteria bacterium HGW-Gammaproteobacteria-15 [Bacteria]	2
64	WP_173502791.1	acetyl-CoA carboxylase biotin carboxylase subunit [Rheinheimera sp. YQF-2]	49309.3	[]	1
65	WP_068059796.1	50S ribosomal protein L7/L12 [Rheinheimera sp. SA_1]	12273.5	Rheinheimera sp. SA_1 [Bacteria]	8
65	WP_173502801.1	50S ribosomal protein L7/L12 [Rheinheimera sp. YQF-2]	12143.4	[]	3
65	WP_127688356.1	50S ribosomal protein L7/L12 [Rheinheimera sp. YQF-1]	12227.5	Rheinheimera sp. YQF-1 [Bacteria]	1
66	WP_132585989.1	30S ribosomal protein S3 [Rheinheimera sp. D18]	26285.3	Rheinheimera sp. D18 [Bacteria]	8
66	WP_127019507.1	30S ribosomal protein S3 [Rheinheimera sp. LHK132]	26288.3	Rheinheimera sp. LHK132 [Bacteria]	1
67	WP_134053714.1	flagellin FliC [Rheinheimera aquimaris]	29264.1	Rheinheimera aquimaris [Bacteria]	8
67	WP_008220157.1	flagellin [Rheinheimera nanhaiensis]	28971	Rheinheimera nanhaiensis [Bacteria]	1
67	WP_132584432.1	flagellin FliC [Rheinheimera sp. D18]	29703.3	Rheinheimera sp. D18 [Bacteria]	1
68	WP_019675368.1	50S ribosomal protein L19 [Rheinheimera perlucida]	13395.3	Rheinheimera perlucida [Bacteria]	8
69	WP_019677727.1	50S ribosomal protein L24 [Rheinheimera perlucida]	11524.4	Rheinheimera perlucida [Bacteria]	8
70	WP_070048953.1	aminomethyl-transferring glycine dehydrogenase [Rheinheimera salexigens]	104872	Rheinheimera salexigens [Bacteria]	8
70	WP_166840759.1	aminomethyl-transferring glycine dehydrogenase [Rheinheimera pleomorphica]	104879	[]	4
70	WP_134053980.1	aminomethyl-transferring glycine dehydrogenase [Rheinheimera aquimaris]	104872	Rheinheimera aquimaris [Bacteria]	1
71	WP_092790354.1	paraslipin [Rheinheimera pacifica]	34349.1	Rheinheimera pacifica [Bacteria]	8
72	WP_008898288.1	serine hydroxymethyltransferase [Rheinheimera sp. A13L]	45269.3	Rheinheimera sp. A13L [Bacteria]	8
73	WP_027672427.1	MULTISPECIES: 50S ribosomal protein L11 [Rheinheimera]	14960	Rheinheimera baltica;Rheinheimera aquimaris [Bacteria]	8
74	WP_173500211.1	FKBP-type peptidyl-prolyl cis-trans isomerase [Rheinheimera sp. YQF-2]	21850.9	[]	7
74	WP_027671609.1	FKBP-type peptidyl-prolyl cis-trans isomerase [Rheinheimera baltica]	21853.9	Rheinheimera baltica [Bacteria]	2
75	WP_026349244.1	preprotein translocase subunit SecA [Rheinheimera perlucida]	102409	Rheinheimera perlucida [Bacteria]	7
75	WP_068062096.1	preprotein translocase subunit SecA [Rheinheimera sp. SA_1]	101936	Rheinheimera sp. SA_1 [Bacteria]	2
75	WP_070048472.1	preprotein translocase subunit SecA [Rheinheimera salexigens]	102491	Rheinheimera salexigens [Bacteria]	1
76	WP_008218371.1	biopolymer transporter ExbD [Rheinheimera nanhaiensis]	14891.9	Rheinheimera nanhaiensis [Bacteria]	7
76	WP_166839892.1	biopolymer transporter ExbD [Rheinheimera pleomorphica]	14846.8	[]	3
77	TXH94010.1	outer membrane channel protein TolC [Rheinheimera sp.]	46750.2	Rheinheimera sp. [Bacteria]	7
77	WP_127025788.1	outer membrane channel protein TolC [Rheinheimera sp. LHK132]	48480.9	Rheinheimera sp. LHK132 [Bacteria]	2
78	WP_027670474.1	CTP synthase [Rheinheimera baltica]	60182.2	Rheinheimera baltica [Bacteria]	7
79	WP_008224462.1	MULTISPECIES: 30S ribosomal protein S13 [Rheinheimera]	13248.4	Rheinheimera nanhaiensis [Bacteria]	7
80	WP_092789703.1	adenylosuccinate synthase [Rheinheimera pacifica]	46887.4	Rheinheimera pacifica [Bacteria]	7
81	WP_097113082.1	50S ribosomal protein L22 [Rheinheimera tuosuensis]	12069.7	Rheinheimera tuosuensis [Bacteria]	7
82	WP_019677717.1	MULTISPECIES: 50S ribosomal protein L4 [Chromatiaceae]	22154.9	Rheinheimera perlucida;Arsukibacterium ikkense [Bacteria]	7
83	WP_134057555.1	50S ribosomal protein L9 [Rheinheimera aquimaris]	15646.5	Rheinheimera aquimaris [Bacteria]	7
83	WP_031568570.1	50S ribosomal protein L9 [Pararheinheimera texasensis]	15629.5	Rheinheimera sp.;Pararheinheimera texasensis [Bacteria]	2
83	WP_097111462.1	50S ribosomal protein L9 [Rheinheimera tuosuensis]	15806.5	Rheinheimera tuosuensis [Bacteria]	1
83	WP_008899547.1	50S ribosomal protein L9 [Rheinheimera sp. A13L]	15709.5	Rheinheimera sp. A13L [Bacteria]	1
84	WP_068232999.1	glutamate--ammonia ligase [Rheinheimera sp. EpRS3]	51937.8	Rheinheimera sp. EpRS3 [Bacteria]	7
84	WP_166837124.1	glutamate--ammonia ligase [Rheinheimera pleomorphica]	51992.8	[]	1
85	WP_027669736.1	translation initiation factor IF-2 [Rheinheimera baltica]	97850.9	Rheinheimera baltica [Bacteria]	7
85	WP_008900380.1	translation initiation factor IF-2 [Rheinheimera sp. A13L]	97993	Rheinheimera sp. A13L [Bacteria]	4
85	WP_070050210.1	translation initiation factor IF-2 [Rheinheimera salexigens]	98005.9	Rheinheimera salexigens [Bacteria]	2
85	WP_008223871.1	translation initiation factor IF-2 [Rheinheimera nanhaiensis]	97864.8	Rheinheimera nanhaiensis [Bacteria]	1
85	WP_127699051.1	translation initiation factor IF-2 [Rheinheimera riviphila]	97686.8	Rheinheimera sp. KYPC3 [Bacteria]	1
86	WP_166839873.1	adenylosuccinate lyase [Rheinheimera pleomorphica]	51158.4	[]	7
87	WP_097110285.1	aspartate/tyrosine/aromatic aminotransferase [Rheinheimera tuosuensis]	44064.3	Rheinheimera tuosuensis [Bacteria]	6
88	WP_008219881.1	MULTISPECIES: rod shape-determining protein [Rheinheimera]	37088.1	Rheinheimera nanhaiensis;Rheinheimera sp. EpRS3;Rheinheimera aquimaris;Rheinheimera pacifica;Gammaproteobacteria bacterium HGW-Gammaproteobacteria-15;Rheinheimera baltica [Bacteria]	6
89	WP_068232166.1	MULTISPECIES: two-component system response regulator ArcA [Rheinheimera]	26922.3	Rheinheimera pacifica;Gammaproteobacteria bacterium HGW-Gammaproteobacteria-15;Rheinheimera sp. EpRS3 [Bacteria]	6
90	WP_040555383.1	ATP-dependent zinc metalloprotease FtsH [Rheinheimera sp. A13L]	69918.7	[]	6
90	WP_177172250.1	ATP-dependent zinc metalloprotease FtsH [Rheinheimera pacifica]	70078.7	[]	3
90	WP_068062834.1	ATP-dependent zinc metalloprotease FtsH [Rheinheimera sp. SA_1]	70047.5	[]	2
91	WP_019674403.1	glyceraldehyde-3-phosphate dehydrogenase [Rheinheimera perlucida]	53745.9	Rheinheimera perlucida [Bacteria]	6
92	WP_068064397.1	ribosome recycling factor [Rheinheimera sp. SA_1]	20716	Rheinheimera sp. SA_1 [Bacteria]	6
92	WP_097112024.1	ribosome recycling factor [Rheinheimera tuosuensis]	20590.9	Rheinheimera tuosuensis [Bacteria]	2
92	WP_053425487.1	ribosome recycling factor [Rheinheimera tangshanensis]	20663.1	Pararheinheimera tangshanensis;Rheinheimera sp. KL1 [Bacteria]	2
93	WP_097112565.1	M3 family metallopeptidase [Rheinheimera tuosuensis]	80912	Rheinheimera tuosuensis [Bacteria]	6
93	WP_068227550.1	M3 family metallopeptidase [Rheinheimera sp. EpRS3]	81257.5	Rheinheimera sp. EpRS3 [Bacteria]	2
93	WP_019677318.1	M3 family metallopeptidase [Rheinheimera perlucida]	80469	Rheinheimera perlucida [Bacteria]	1
94	WP_019675735.1	HslU--HslV peptidase ATPase subunit [Rheinheimera perlucida]	49921.1	Rheinheimera perlucida [Bacteria]	6
94	WP_134051903.1	HslU--HslV peptidase ATPase subunit [Rheinheimera aquimaris]	49587.9	Rheinheimera aquimaris [Bacteria]	2
95	WP_134053430.1	F0F1 ATP synthase subunit B [Rheinheimera aquimaris]	17368.4	Rheinheimera aquimaris [Bacteria]	6
96	WP_097109613.1	DNA topoisomerase (ATP-hydrolyzing) subunit A [Rheinheimera tuosuensis]	98962.2	Rheinheimera tuosuensis [Bacteria]	6
97	WP_026349552.1	elongation factor G [Rheinheimera perlucida]	77837	Rheinheimera perlucida [Bacteria]	6
98	WP_127700002.1	phosphate ABC transporter substrate-binding protein PstS family protein [Rheinheimera riviphila]	35055	Rheinheimera sp. KYPC3 [Bacteria]	6
99	WP_019676213.1	MULTISPECIES: F0F1 ATP synthase subunit gamma [Rheinheimera]	31823.6	Rheinheimera perlucida;Rheinheimera tuosuensis [Bacteria]	6
99	ALZ74695.1	ATP F0F1 synthase subunit gamma [Rheinheimera sp. F8]	31671.6	Rheinheimera sp. F8 [Bacteria]	1
100	WP_173502166.1	homogentisate 1,2-dioxygenase [Rheinheimera sp. YQF-2]	43944.6	[]	6
100	WP_070048858.1	homogentisate 1,2-dioxygenase [Rheinheimera salexigens]	43176.2	Rheinheimera salexigens [Bacteria]	1
101	WP_027672163.1	MULTISPECIES: 30S ribosomal protein S11 [Rheinheimera]	13859.3	Rheinheimera baltica;Rheinheimera aquimaris [Bacteria]	6
102	WP_008223024.1	2-methylcitrate synthase [Rheinheimera nanhaiensis]	41750.1	Rheinheimera nanhaiensis [Bacteria]	6
102	WP_097109815.1	2-methylcitrate synthase [Rheinheimera tuosuensis]	42023.9	Rheinheimera tuosuensis [Bacteria]	1
103	WP_166839379.1	Vi polysaccharide biosynthesis UDP-N-acetylglucosamine C-6 dehydrogenase TviB, partial [Rheinheimera pleomorphica]	41279.4	[]	6
104	WP_097113079.1	30S ribosomal protein S8 [Rheinheimera tuosuensis]	13923.5	Rheinheimera tuosuensis [Bacteria]	6
105	WP_092793231.1	Na(+)-translocating NADH-quinone reductase subunit A [Rheinheimera pacifica]	47535.9	Rheinheimera pacifica [Bacteria]	6
106	WP_092790116.1	TonB-dependent siderophore receptor [Rheinheimera pacifica]	75043.8	Rheinheimera pacifica [Bacteria]	6
107	WP_040552631.1	50S ribosomal protein L18 [Rheinheimera nanhaiensis]	12689.9	Rheinheimera nanhaiensis [Bacteria]	6
108	WP_070049453.1	methionine adenosyltransferase [Rheinheimera salexigens]	42051.2	Rheinheimera salexigens [Bacteria]	5
109	ALZ75678.1	glutamine--fructose-6-phosphate aminotransferase [Rheinheimera sp. F8]	66225.4	Rheinheimera sp. F8 [Bacteria]	5
109	WP_068237017.1	glutamine--fructose-6-phosphate transaminase (isomerizing) [Rheinheimera sp. EpRS3]	65759.3	Rheinheimera sp. EpRS3 [Bacteria]	1
110	WP_019677718.1	MULTISPECIES: 50S ribosomal protein L23 [Chromatiaceae]	10986.9	Rheinheimera perlucida;Arsukibacterium sp. MJ3;Rheinheimera tuosuensis [Bacteria]	5
111	WP_019677364.1	isovaleryl-CoA dehydrogenase [Rheinheimera perlucida]	42764.5	Rheinheimera perlucida [Bacteria]	5
112	WP_068234274.1	MULTISPECIES: 30S ribosomal protein S16 [Rheinheimera]	9267.03	Rheinheimera pacifica;Gammaproteobacteria bacterium HGW-Gammaproteobacteria-15;Rheinheimera sp. EpRS3 [Bacteria]	5
113	WP_019675952.1	inorganic diphosphatase [Rheinheimera perlucida]	19563.9	Rheinheimera perlucida [Bacteria]	5
114	WP_127688195.1	transcription termination/antitermination protein NusA [Rheinheimera sp. YQF-1]	55317.5	Rheinheimera sp. YQF-1 [Bacteria]	5
114	WP_070050211.1	transcription termination/antitermination protein NusA [Rheinheimera salexigens]	55511.3	Rheinheimera salexigens [Bacteria]	1
115	WP_127700708.1	FtsH protease activity modulator HflK [Rheinheimera riviphila]	42453.6	Rheinheimera sp. KYPC3 [Bacteria]	2
116	WP_134057576.1	FtsH protease activity modulator HflK [Rheinheimera aquimaris]	42550.5	Rheinheimera aquimaris [Bacteria]	5
117	WP_068233191.1	M13 family peptidase [Rheinheimera sp. EpRS3]	76738.4	Rheinheimera sp. EpRS3 [Bacteria]	5
118	WP_027670345.1	NADH:ubiquinone reductase (Na(+)-transporting) subunit F [Rheinheimera baltica]	46049.8	Rheinheimera baltica [Bacteria]	5
119	WP_019677083.1	phosphoribosylformylglycinamidine synthase [Rheinheimera perlucida]	141210	Rheinheimera perlucida [Bacteria]	5
119	TXH96169.1	phosphoribosylformylglycinamidine synthase [Rheinheimera sp.]	141505	Rheinheimera sp. [Bacteria]	4
119	WP_173502552.1	phosphoribosylformylglycinamidine synthase [Rheinheimera sp. YQF-2]	140904	[]	1
120	WP_027669828.1	2,3,4,5-tetrahydropyridine-2,6-dicarboxylate N-succinyltransferase [Rheinheimera baltica]	29506.2	Rheinheimera baltica [Bacteria]	5
121	WP_097109631.1	DUF533 domain-containing protein [Rheinheimera tuosuensis]	25194	Rheinheimera tuosuensis [Bacteria]	5
122	WP_092793093.1	elongation factor Ts [Rheinheimera pacifica]	30508.9	Rheinheimera pacifica [Bacteria]	5
122	WP_097112023.1	elongation factor Ts [Rheinheimera tuosuensis]	30773.9	Rheinheimera tuosuensis [Bacteria]	2
123	WP_070049446.1	MotA/TolQ/ExbB proton channel family protein [Rheinheimera salexigens]	49579.3	Rheinheimera salexigens [Bacteria]	5
124	WP_134053830.1	chemotaxis protein CheW [Rheinheimera aquimaris]	18156.4	Rheinheimera aquimaris [Bacteria]	5
124	WP_019676457.1	MULTISPECIES: chemotaxis protein CheW [Rheinheimera]	18101.4	Rheinheimera perlucida;Rheinheimera tuosuensis [Bacteria]	1
125	WP_173500107.1	Fe/S-dependent 2-methylisocitrate dehydratase AcnD [Rheinheimera sp. YQF-2]	94753.5	[]	5
126	WP_134059710.1	50S ribosomal protein L15 [Rheinheimera aquimaris]	14887.2	Rheinheimera aquimaris [Bacteria]	5
126	WP_019677734.1	MULTISPECIES: 50S ribosomal protein L15 [Rheinheimera]	14946.3	Rheinheimera perlucida;Rheinheimera tuosuensis [Bacteria]	2
127	WP_019676516.1	amidohydrolase [Rheinheimera perlucida]	47134.2	Rheinheimera perlucida [Bacteria]	5
128	WP_027669935.1	30S ribosomal protein S9 [Rheinheimera baltica]	14699.9	Rheinheimera baltica [Bacteria]	5
128	WP_070048178.1	30S ribosomal protein S9 [Rheinheimera salexigens]	14713.9	Rheinheimera salexigens [Bacteria]	1
129	WP_008897591.1	4-hydroxy-tetrahydrodipicolinate synthase [Rheinheimera sp. A13L]	34426.9	Rheinheimera sp. A13L [Bacteria]	5
129	WP_166837796.1	4-hydroxy-tetrahydrodipicolinate synthase [Rheinheimera pleomorphica]	34074.8	[]	1
130	WP_132585516.1	50S ribosomal protein L28 [Rheinheimera sp. D18]	8940.75	Rheinheimera sp. D18 [Bacteria]	5
131	WP_092794608.1	phosphoglucosamine mutase [Rheinheimera pacifica]	48314	Rheinheimera pacifica [Bacteria]	5
132	WP_134052371.1	glycine C-acetyltransferase [Rheinheimera aquimaris]	43288.9	Rheinheimera aquimaris [Bacteria]	5
132	WP_070048317.1	glycine C-acetyltransferase [Rheinheimera salexigens]	43390	Rheinheimera salexigens [Bacteria]	1
133	WP_092791416.1	CoA transferase subunit A [Rheinheimera pacifica]	25367	Rheinheimera pacifica [Bacteria]	5
134	WP_068228941.1	serine hydrolase [Rheinheimera sp. EpRS3]	42562.4	Rheinheimera sp. EpRS3 [Bacteria]	5
135	WP_019676917.1	thioredoxin TrxA [Rheinheimera perlucida]	11950.2	Rheinheimera perlucida [Bacteria]	5
136	WP_019675926.1	RNA chaperone Hfq [Rheinheimera perlucida]	9612.96	Rheinheimera perlucida [Bacteria]	5
137	WP_173502496.1	50S ribosomal protein L25/general stress protein Ctc [Rheinheimera sp. YQF-2]	21974.5	[]	5
138	WP_097112099.1	phage shock protein PspA [Rheinheimera tuosuensis]	25513.3	Rheinheimera tuosuensis [Bacteria]	4
139	WP_132583565.1	methylisocitrate lyase [Rheinheimera sp. D18]	31917.1	Rheinheimera sp. D18 [Bacteria]	4
140	WP_008218940.1	MULTISPECIES: 30S ribosomal protein S18 [Gammaproteobacteria]	8759.63	Rheinheimera perlucida;Arsukibacterium sp. MJ3;Rheinheimera nanhaiensis;Alishewanella sp. HH-ZS;Rheinheimera aquimaris;Rheinheimera tuosuensis;Alishewanella aestuarii;Alishewanella sp. WH16-1;Alishewanella jeotgali;Rheinheimera sp. D18;Arsukibacterium ikkense;Rheinheimera baltica;Alishewanella sp. 34-51-39;Alishewanella agri [Bacteria]	4
141	WP_092794667.1	molecular chaperone DnaJ [Rheinheimera pacifica]	41218.6	Rheinheimera pacifica;Gammaproteobacteria bacterium HGW-Gammaproteobacteria-15 [Bacteria]	4
142	WP_068233486.1	oligopeptidase A [Rheinheimera sp. EpRS3]	76537.4	Rheinheimera sp. EpRS3 [Bacteria]	4
142	WP_008218629.1	oligopeptidase A [Rheinheimera nanhaiensis]	76456.3	Rheinheimera nanhaiensis [Bacteria]	1
143	WP_097112523.1	ribosome biogenesis GTPase Der [Rheinheimera tuosuensis]	54469.4	Rheinheimera tuosuensis [Bacteria]	4
144	WP_173500784.1	asparagine--tRNA ligase [Rheinheimera sp. YQF-2]	52645.2	[]	4
145	WP_019677783.1	MULTISPECIES: 50S ribosomal protein L10 [Chromatiaceae]	17637.4	Rheinheimera perlucida;Arsukibacterium ikkense [Bacteria]	4
146	WP_173501637.1	50S ribosomal protein L27 [Rheinheimera sp. YQF-2]	9162.9	[]	4
147	WP_173500517.1	chemotaxis protein CheW [Rheinheimera sp. YQF-2]	76736	[]	4
147	WP_147904378.1	chemotaxis protein CheA [Rheinheimera tangshanensis]	79363.2	Pararheinheimera tangshanensis [Bacteria]	2
148	WP_068234836.1	acetyl-CoA C-acyltransferase [Rheinheimera sp. EpRS3]	40450.7	Rheinheimera sp. EpRS3 [Bacteria]	4
149	TXH97542.1	single-stranded DNA-binding protein [Rheinheimera sp.]	24382	Rheinheimera sp. [Bacteria]	4
150	WP_097111927.1	lysine--tRNA ligase [Rheinheimera tuosuensis]	57881.4	Rheinheimera tuosuensis [Bacteria]	4
151	WP_134055938.1	CoA-acylating methylmalonate-semialdehyde dehydrogenase [Rheinheimera aquimaris]	54244.4	Rheinheimera aquimaris [Bacteria]	4
152	WP_092790720.1	cysteine synthase A [Rheinheimera pacifica]	34252.3	Rheinheimera pacifica [Bacteria]	4
152	WP_127687360.1	cysteine synthase A [Rheinheimera sp. YQF-1]	34305.1	Rheinheimera sp. YQF-1 [Bacteria]	1
153	WP_019675269.1	MULTISPECIES: 50S ribosomal protein L13 [Rheinheimera]	15856.4	Rheinheimera perlucida;Rheinheimera tuosuensis [Bacteria]	4
154	WP_027670166.1	MULTISPECIES: cold-shock protein [Gammaproteobacteria]	7498.79	Rheinheimera salexigens;Rheinheimera sp. EpRS3;Rheinheimera pacifica;Gammaproteobacteria bacterium HGW-Gammaproteobacteria-15;Rheinheimera baltica;Rheinheimera sp. D18 [Bacteria]	4
155	ALZ74478.1	acetyl-CoA carboxylase subunit beta [Rheinheimera sp. F8]	32338.6	Rheinheimera sp. F8 [Bacteria]	4
156	WP_097110595.1	cytochrome c4 [Rheinheimera tuosuensis]	22291	Rheinheimera tuosuensis [Bacteria]	4
157	WP_147903602.1	methyl-accepting chemotaxis protein [Rheinheimera tangshanensis]	71496	Pararheinheimera tangshanensis [Bacteria]	4
157	WP_070048193.1	methyl-accepting chemotaxis protein [Rheinheimera salexigens]	71910.2	Rheinheimera salexigens [Bacteria]	1
157	WP_164731887.1	methyl-accepting chemotaxis protein [Rheinheimera sp. LHK132]	51955.9	[]	1
158	TXH96059.1	IscS subfamily cysteine desulfurase [Rheinheimera sp.]	44779.9	Rheinheimera sp. [Bacteria]	4
158	WP_127697210.1	IscS subfamily cysteine desulfurase [Rheinheimera riviphila]	44697.8	Rheinheimera sp. KYPC3 [Bacteria]	2
159	WP_134055321.1	phenylalanine--tRNA ligase subunit alpha [Rheinheimera aquimaris]	37125.9	Rheinheimera aquimaris [Bacteria]	4
160	TXH98634.1	phosphoenolpyruvate synthase [Rheinheimera sp.]	86978.4	Rheinheimera sp. [Bacteria]	4
160	WP_019674242.1	phosphoenolpyruvate synthase [Rheinheimera perlucida]	87284	Rheinheimera perlucida [Bacteria]	1
161	WP_173501361.1	DNA starvation/stationary phase protection protein [Rheinheimera sp. YQF-2]	17287.9	[]	4
162	WP_134057739.1	preprotein translocase subunit YajC [Rheinheimera aquimaris]	12143.5	Rheinheimera aquimaris [Bacteria]	4
163	WP_166838036.1	redox-regulated ATPase YchF [Rheinheimera pleomorphica]	39691.4	[]	4
164	WP_068060656.1	protease modulator HflC [Rheinheimera sp. SA_1]	32852.3	Rheinheimera sp. SA_1 [Bacteria]	4
165	WP_166837579.1	phage tail sheath subtilisin-like domain-containing protein [Rheinheimera pleomorphica]	57247.1	[]	4
165	WP_068229263.1	phage tail sheath family protein [Rheinheimera sp. EpRS3]	57249.1	Gammaproteobacteria bacterium HGW-Gammaproteobacteria-15;Rheinheimera sp. EpRS3 [Bacteria]	1
166	WP_134055319.1	phenylalanine--tRNA ligase subunit beta [Rheinheimera aquimaris]	86981.4	Rheinheimera aquimaris [Bacteria]	4
166	WP_127021878.1	phenylalanine--tRNA ligase subunit beta [Rheinheimera sp. LHK132]	86625	Rheinheimera sp. LHK132 [Bacteria]	1
167	WP_027669669.1	fumarylacetoacetate hydrolase family protein [Rheinheimera baltica]	36891.4	Rheinheimera baltica [Bacteria]	4
167	ALZ75097.1	2-keto-4-pentenoate hydratase [Rheinheimera sp. F8]	36909.5	Rheinheimera sp. F8 [Bacteria]	1
168	WP_166840840.1	ribonuclease E [Rheinheimera pleomorphica]	113046	[]	4
168	WP_019675613.1	ribonuclease E [Rheinheimera perlucida]	117131	Rheinheimera perlucida [Bacteria]	2
169	WP_008218160.1	acyl-CoA dehydrogenase family protein [Rheinheimera nanhaiensis]	42493.2	Rheinheimera nanhaiensis [Bacteria]	3
170	WP_166838445.1	biosynthetic arginine decarboxylase [Rheinheimera pleomorphica]	70597.9	[]	3
171	WP_070047941.1	BON domain-containing protein [Rheinheimera salexigens]	20396.5	Rheinheimera salexigens [Bacteria]	3
172	TXH94460.1	glycine cleavage system aminomethyltransferase GcvT [Rheinheimera sp.]	38765.9	Rheinheimera sp. [Bacteria]	3
173	WP_092792334.1	histidine ammonia-lyase [Rheinheimera pacifica]	54644.2	Rheinheimera pacifica [Bacteria]	3
174	WP_166837800.1	TonB-dependent receptor [Rheinheimera pleomorphica]	109782	[]	3
175	WP_027672818.1	tellurite resistance TerB family protein [Rheinheimera baltica]	24375.5	Rheinheimera baltica [Bacteria]	3
176	WP_097112466.1	ATP-dependent protease subunit HslV [Rheinheimera tuosuensis]	18604.7	Rheinheimera tuosuensis [Bacteria]	3
177	WP_134053470.1	DNA topoisomerase (ATP-hydrolyzing) subunit B [Rheinheimera aquimaris]	90319.1	Rheinheimera aquimaris [Bacteria]	3
178	WP_026349132.1	ABC-F family ATPase [Rheinheimera perlucida]	59543.3	Rheinheimera perlucida [Bacteria]	3
179	WP_166839610.1	type I glyceraldehyde-3-phosphate dehydrogenase [Rheinheimera pleomorphica]	36659.9	[]	3
179	WP_132583515.1	type I glyceraldehyde-3-phosphate dehydrogenase [Rheinheimera sp. D18]	36952.1	Rheinheimera sp. D18 [Bacteria]	1
180	WP_127698667.1	ATP-dependent RNA helicase RhlB [Rheinheimera riviphila]	47515.6	Rheinheimera sp. KYPC3 [Bacteria]	3
180	WP_127019191.1	ATP-dependent RNA helicase RhlB [Rheinheimera sp. LHK132]	47621.6	Rheinheimera sp. LHK132 [Bacteria]	1
181	WP_019675525.1	asparagine synthase B [Rheinheimera perlucida]	62860.4	Rheinheimera perlucida [Bacteria]	3
182	WP_097111410.1	phosphate signaling complex protein PhoU [Rheinheimera tuosuensis]	27129	Rheinheimera tuosuensis [Bacteria]	3
183	WP_173501474.1	cell division protein FtsZ [Rheinheimera sp. YQF-2]	40638	[]	3
184	WP_027672038.1	beta-ketoacyl-ACP synthase I [Rheinheimera baltica]	42447.1	Rheinheimera baltica [Bacteria]	3
185	WP_019677724.1	MULTISPECIES: 50S ribosomal protein L29 [Rheinheimera]	7060.86	Rheinheimera perlucida;Rheinheimera tuosuensis [Bacteria]	3
186	WP_134057609.1	co-chaperone GroES [Rheinheimera aquimaris]	10368.6	Rheinheimera aquimaris [Bacteria]	3
187	WP_008223663.1	S9 family peptidase [Rheinheimera nanhaiensis]	79165.2	Rheinheimera nanhaiensis [Bacteria]	3
188	WP_027672159.1	MULTISPECIES: 50S ribosomal protein L30 [Rheinheimera]	6650.63	Rheinheimera nanhaiensis;Rheinheimera sp. EpRS3;Rheinheimera aquimaris;Rheinheimera pacifica;Gammaproteobacteria bacterium HGW-Gammaproteobacteria-15;Rheinheimera baltica [Bacteria]	3
189	WP_097110231.1	septum site-determining protein MinD [Rheinheimera tuosuensis]	29379.5	Rheinheimera tuosuensis [Bacteria]	3
190	WP_019675696.1	aspartate aminotransferase family protein [Rheinheimera perlucida]	44162.5	Rheinheimera perlucida [Bacteria]	3
190	WP_068232787.1	aspartate aminotransferase family protein [Rheinheimera sp. EpRS3]	43732.2	Rheinheimera sp. EpRS3 [Bacteria]	2
190	WP_134051993.1	aspartate aminotransferase family protein [Rheinheimera aquimaris]	43581.4	Rheinheimera aquimaris [Bacteria]	1
191	WP_173500655.1	fumarate hydratase [Rheinheimera sp. YQF-2]	54949	[]	3
192	WP_097110582.1	glycoside hydrolase family 65 protein [Rheinheimera tuosuensis]	85974.7	Rheinheimera tuosuensis [Bacteria]	3
193	WP_092788892.1	S9 family peptidase [Rheinheimera pacifica]	75730.6	Rheinheimera pacifica [Bacteria]	3
194	WP_127699261.1	phosphoglycerate kinase [Rheinheimera riviphila]	41031.6	Rheinheimera sp. KYPC3 [Bacteria]	3
195	WP_097112077.1	amidophosphoribosyltransferase [Rheinheimera tuosuensis]	55710.3	Rheinheimera tuosuensis [Bacteria]	3
195	WP_134056265.1	amidophosphoribosyltransferase [Rheinheimera aquimaris]	55585.4	Rheinheimera aquimaris [Bacteria]	1
196	WP_097109879.1	DUF1993 domain-containing protein [Rheinheimera tuosuensis]	18814.7	Rheinheimera tuosuensis [Bacteria]	3
197	WP_019677118.1	nitrogen regulatory protein P-II [Rheinheimera perlucida]	12693.7	Rheinheimera perlucida [Bacteria]	3
198	WP_027670493.1	recombinase RecA [Rheinheimera baltica]	37260.5	Rheinheimera baltica [Bacteria]	3
199	WP_019675421.1	efflux RND transporter permease subunit [Rheinheimera perlucida]	111702	Rheinheimera perlucida [Bacteria]	3
200	WP_019677723.1	MULTISPECIES: 50S ribosomal protein L16 [Rheinheimera]	15573.4	Rheinheimera perlucida;Rheinheimera tuosuensis [Bacteria]	3
201	WP_008898337.1	PA2169 family four-helix-bundle protein [Rheinheimera sp. A13L]	17315.8	Rheinheimera sp. A13L [Bacteria]	3
202	WP_092792206.1	succinylglutamate-semialdehyde dehydrogenase [Rheinheimera pacifica]	52740.9	Rheinheimera pacifica [Bacteria]	3
203	WP_132581375.1	RNA polymerase sigma factor RpoD [Rheinheimera sp. D18]	70323.6	Rheinheimera sp. D18 [Bacteria]	3
204	WP_132585294.1	bifunctional phosphoribosylaminoimidazolecarboxamide formyltransferase/IMP cyclohydrolase [Rheinheimera sp. D18]	56730.8	Rheinheimera sp. D18 [Bacteria]	3
204	WP_166839091.1	bifunctional phosphoribosylaminoimidazolecarboxamide formyltransferase/IMP cyclohydrolase [Rheinheimera pleomorphica]	56626.9	[]	1
205	WP_019675986.1	glutamate-1-semialdehyde 2,1-aminomutase [Rheinheimera perlucida]	45389.8	Rheinheimera perlucida [Bacteria]	3
206	WP_166837168.1	malate dehydrogenase [Rheinheimera pleomorphica]	45151.5	[]	3
207	WP_068227543.1	branched-chain amino acid aminotransferase [Rheinheimera sp. EpRS3]	35758.1	Rheinheimera sp. EpRS3 [Bacteria]	3
208	WP_097110579.1	TonB-dependent receptor [Rheinheimera tuosuensis]	82335.4	Rheinheimera tuosuensis [Bacteria]	3
209	WP_132585357.1	phosphate regulon transcriptional regulator PhoB [Rheinheimera sp. D18]	26053.5	Rheinheimera sp. D18 [Bacteria]	3
210	WP_173500441.1	3-oxoacid CoA-transferase subunit B [Rheinheimera sp. YQF-2]	23278.9	[]	3
211	WP_068067651.1	MULTISPECIES: ubiquinol-cytochrome c reductase iron-sulfur subunit [Rheinheimera]	21457.8	Rheinheimera sp. KYPC3;Rheinheimera sp. SA_1 [Bacteria]	3
212	WP_134058318.1	ribonuclease G [Rheinheimera aquimaris]	55261.9	Rheinheimera aquimaris [Bacteria]	3
213	WP_008898787.1	type I-F CRISPR-associated protein Csy3 [Rheinheimera sp. A13L]	36459.7	Rheinheimera sp. A13L [Bacteria]	3
214	WP_166838050.1	tyrosine--tRNA ligase [Rheinheimera pleomorphica]	44729.3	[]	3
215	WP_019675936.1	30S ribosomal protein S6 [Rheinheimera perlucida]	15372.7	Rheinheimera perlucida [Bacteria]	3
216	WP_092790145.1	M13 family metallopeptidase [Rheinheimera pacifica]	77267.7	Rheinheimera pacifica [Bacteria]	3
217	WP_008899095.1	MULTISPECIES: 50S ribosomal protein L17 [Chromatiaceae]	15045.1	Pararheinheimera tangshanensis;Rheinheimera sp. A13L;Rheinheimera sp. YQF-1;Pararheinheimera mesophila;Rheinheimera sp. KL1 [Bacteria]	3
218	WP_173502004.1	phosphoenolpyruvate carboxylase [Rheinheimera sp. YQF-2]	97411.9	[]	3
218	WP_166838099.1	phosphoenolpyruvate carboxylase [Rheinheimera pleomorphica]	97478.8	[]	1
219	WP_092792039.1	thioredoxin-disulfide reductase [Rheinheimera pacifica]	34082.9	Rheinheimera pacifica [Bacteria]	2
220	WP_166839293.1	UDP-N-acetylglucosamine 1-carboxyvinyltransferase [Rheinheimera pleomorphica]	44675.2	[]	2
221	WP_092796070.1	peptidylprolyl isomerase SurA [Rheinheimera pacifica]	48298.7	Rheinheimera pacifica [Bacteria]	2
222	WP_070049147.1	carboxypeptidase family protein [Rheinheimera salexigens]	42900.6	Rheinheimera salexigens [Bacteria]	2
223	WP_097111416.1	protein translocase subunit SecD [Rheinheimera tuosuensis]	66815.4	Rheinheimera tuosuensis [Bacteria]	2
224	WP_132581292.1	50S ribosomal protein L21 [Rheinheimera sp. D18]	11399	Rheinheimera sp. D18 [Bacteria]	2
225	WP_173502769.1	50S ribosomal protein L30 [Rheinheimera sp. YQF-2]	6731.73	[]	2
226	WP_068235207.1	MULTISPECIES: 50S ribosomal protein L20 [Rheinheimera]	13580.6	Rheinheimera pacifica;Gammaproteobacteria bacterium HGW-Gammaproteobacteria-15;Rheinheimera sp. EpRS3 [Bacteria]	2
227	WP_127022056.1	S41 family peptidase [Rheinheimera sp. LHK132]	120174	Rheinheimera sp. LHK132 [Bacteria]	2
228	WP_019676023.1	elongation factor 4 [Rheinheimera perlucida]	66756.8	Rheinheimera perlucida [Bacteria]	2
228	WP_008223360.1	elongation factor 4 [Rheinheimera nanhaiensis]	66741.7	Rheinheimera nanhaiensis [Bacteria]	1
229	WP_134057042.1	Grx4 family monothiol glutaredoxin [Rheinheimera aquimaris]	12746.4	Rheinheimera aquimaris [Bacteria]	2
229	WP_027672031.1	Grx4 family monothiol glutaredoxin [Rheinheimera baltica]	12772.4	Rheinheimera baltica [Bacteria]	1
230	WP_019676763.1	M28 family peptidase [Rheinheimera perlucida]	63340	Rheinheimera perlucida [Bacteria]	2
231	WP_068228370.1	outer membrane protein assembly factor BamB [Rheinheimera sp. EpRS3]	42358.7	Rheinheimera sp. EpRS3 [Bacteria]	2
232	WP_019674867.1	acetyl-CoA carboxylase carboxyl transferase subunit alpha [Rheinheimera perlucida]	35533.4	Rheinheimera perlucida [Bacteria]	2
233	WP_166838286.1	bifunctional UDP-N-acetylglucosamine diphosphorylase/glucosamine-1-phosphate N-acetyltransferase GlmU [Rheinheimera pleomorphica]	48323.3	[]	2
234	TXH95347.1	elongation factor P [Rheinheimera sp.]	20862.4	Rheinheimera sp. [Bacteria]	2
235	WP_097112727.1	RNA-binding protein [Rheinheimera tuosuensis]	17550.2	Rheinheimera tuosuensis [Bacteria]	2
236	WP_097110209.1	glycine cleavage system aminomethyltransferase GcvT [Rheinheimera tuosuensis]	38722.7	Rheinheimera tuosuensis [Bacteria]	2
236	WP_134053976.1	glycine cleavage system aminomethyltransferase GcvT [Rheinheimera aquimaris]	38770.8	Rheinheimera aquimaris [Bacteria]	1
237	WP_027672370.1	glycine cleavage system protein GcvH [Rheinheimera baltica]	13750.5	Rheinheimera baltica [Bacteria]	2
238	WP_170948926.1	S41 family peptidase [Rheinheimera tuosuensis]	120813	[]	2
239	WP_027670420.1	orotate phosphoribosyltransferase [Rheinheimera baltica]	23539.2	Rheinheimera baltica [Bacteria]	2
240	WP_068065240.1	alpha-D-glucose phosphate-specific phosphoglucomutase [Rheinheimera sp. SA_1]	59033.4	Rheinheimera sp. SA_1 [Bacteria]	2
241	WP_027669615.1	type IV pilus twitching motility protein PilT [Rheinheimera baltica]	38798.1	Rheinheimera baltica [Bacteria]	2
242	WP_097112896.1	cytochrome c oxidase subunit II [Rheinheimera tuosuensis]	39650	Rheinheimera tuosuensis [Bacteria]	2
243	WP_068067263.1	aspartate carbamoyltransferase [Rheinheimera sp. SA_1]	37457	Rheinheimera sp. SA_1 [Bacteria]	2
244	TXH97699.1	argininosuccinate synthase [Rheinheimera sp.]	44802	Rheinheimera sp. [Bacteria]	2
245	WP_092792807.1	alpha-ketoacid dehydrogenase subunit beta [Rheinheimera pacifica]	35910	Rheinheimera pacifica [Bacteria]	2
246	WP_019675824.1	serine hydrolase [Rheinheimera perlucida]	42703.6	Rheinheimera perlucida [Bacteria]	2
247	WP_134058424.1	RNA-binding protein [Rheinheimera aquimaris]	18129.7	Rheinheimera aquimaris [Bacteria]	2
248	WP_173500924.1	TonB-dependent receptor [Rheinheimera sp. YQF-2]	101509	[]	2
248	WP_097112045.1	TonB-dependent receptor [Rheinheimera tuosuensis]	95894.1	Rheinheimera tuosuensis [Bacteria]	1
248	ALZ74505.1	hypothetical protein ATY27_01175 [Rheinheimera sp. F8]	107330	Rheinheimera sp. F8 [Bacteria]	1
249	WP_008899940.1	cytochrome bc complex cytochrome b subunit [Rheinheimera sp. A13L]	48939.4	Rheinheimera sp. A13L [Bacteria]	2
250	WP_134056313.1	carbonate dehydratase [Rheinheimera aquimaris]	25359.9	Rheinheimera aquimaris [Bacteria]	2
251	WP_174978733.1	alanine--tRNA ligase [Rheinheimera pleomorphica]	95025.8	[]	2
252	WP_127686946.1	lipoyl synthase [Rheinheimera sp. YQF-1]	37309.2	Rheinheimera sp. YQF-1 [Bacteria]	2
253	WP_127685712.1	UDP-glucose/GDP-mannose dehydrogenase family protein [Rheinheimera sp. YQF-1]	49694.4	Rheinheimera sp. YQF-1 [Bacteria]	2
254	WP_132585100.1	protease modulator HflC [Rheinheimera sp. D18]	32873.2	Rheinheimera sp. D18 [Bacteria]	2
254	WP_147902987.1	protease modulator HflC [Rheinheimera tangshanensis]	33157.3	Pararheinheimera tangshanensis [Bacteria]	1
255	WP_173501310.1	2-oxo acid dehydrogenase subunit E2 [Rheinheimera sp. YQF-2]	55982.9	[]	2
256	WP_166839439.1	ferric iron uptake transcriptional regulator [Rheinheimera pleomorphica]	16713.5	[]	2
256	WP_097109700.1	ferric iron uptake transcriptional regulator [Rheinheimera tuosuensis]	16736.4	Rheinheimera tuosuensis [Bacteria]	1
257	WP_092791972.1	glutathione synthase [Rheinheimera pacifica]	35467.5	Rheinheimera pacifica [Bacteria]	2
257	WP_070049455.1	glutathione synthase [Rheinheimera salexigens]	35053.1	Rheinheimera salexigens [Bacteria]	1
257	WP_173499740.1	glutathione synthase [Rheinheimera sp. YQF-2]	35341.4	[]	1
258	WP_097112457.1	urocanate hydratase [Rheinheimera tuosuensis]	60663.3	Rheinheimera tuosuensis [Bacteria]	2
259	WP_019674787.1	4a-hydroxytetrahydrobiopterin dehydratase [Rheinheimera perlucida]	12994.6	Rheinheimera perlucida [Bacteria]	2
260	WP_019677363.1	methylcrotonoyl-CoA carboxylase [Rheinheimera perlucida]	58396.7	Rheinheimera perlucida [Bacteria]	2
261	WP_053423769.1	adenylate kinase [Rheinheimera tangshanensis]	23583.1	Pararheinheimera tangshanensis;Rheinheimera sp. KL1 [Bacteria]	2
261	TXH95784.1	adenylate kinase [Rheinheimera sp.]	23439	Rheinheimera sp. [Bacteria]	1
262	WP_127687266.1	transketolase [Rheinheimera sp. YQF-1]	72066.8	Rheinheimera sp. YQF-1 [Bacteria]	2
263	WP_070049511.1	MoxR family ATPase [Rheinheimera salexigens]	34864.2	Rheinheimera salexigens [Bacteria]	2
264	WP_070049983.1	peptidoglycan-associated lipoprotein Pal [Rheinheimera salexigens]	19638.9	Rheinheimera salexigens [Bacteria]	2
265	WP_097111185.1	fructose-bisphosphate aldolase class II [Rheinheimera tuosuensis]	38458.4	Rheinheimera tuosuensis [Bacteria]	2
266	WP_173501863.1	nucleotide exchange factor GrpE [Rheinheimera sp. YQF-2]	20593.3	[]	2
267	ALZ74450.1	translocation protein TolB [Rheinheimera sp. F8]	49782.4	Rheinheimera sp. F8 [Bacteria]	2
268	WP_008218637.1	peroxiredoxin [Rheinheimera nanhaiensis]	16725.7	Rheinheimera nanhaiensis [Bacteria]	2
269	WP_134057654.1	arginine/lysine/ornithine decarboxylase [Rheinheimera aquimaris]	85002.4	Rheinheimera aquimaris [Bacteria]	2
269	WP_070048423.1	arginine/lysine/ornithine decarboxylase [Rheinheimera salexigens]	85110.5	Rheinheimera salexigens [Bacteria]	1
270	WP_097111978.1	serine hydrolase [Rheinheimera tuosuensis]	42808.6	Rheinheimera tuosuensis [Bacteria]	2
271	WP_027672914.1	3-deoxy-7-phosphoheptulonate synthase class II [Rheinheimera baltica]	50806.6	Rheinheimera baltica [Bacteria]	2
272	WP_068231084.1	organic hydroperoxide resistance protein [Rheinheimera sp. EpRS3]	14264.3	Rheinheimera sp. EpRS3 [Bacteria]	2
273	WP_031570995.1	HTH-type transcriptional regulator CysB [Pararheinheimera texasensis]	36476.1	Rheinheimera sp.;Pararheinheimera texasensis [Bacteria]	2
274	WP_008219722.1	MULTISPECIES: 50S ribosomal protein L33 [Gammaproteobacteria]	6056.35	Pararheinheimera mesophila;Rheinheimera sp. KL1;Alishewanella sp. 32-51-5;Rheinheimera perlucida;Alishewanella jeotgali;Rheinheimera pacifica;Rheinheimera salexigens;Rheinheimera nanhaiensis;Rheinheimera sp. EpRS3;Rheinheimera aquimaris;Rheinheimera sp. LHK132;Rheinheimera sp. A13L;Pararheinheimera tangshanensis;Alishewanella aestuarii;Alishewanella sp. WH16-1;Rheinheimera sp. YQF-1;Alkalimonas a…	2
275	WP_173502698.1	TonB-dependent receptor [Rheinheimera sp. YQF-2]	79805.8	[]	2
276	WP_008223040.1	beta-ketoacyl-ACP synthase II [Rheinheimera nanhaiensis]	43271.7	Rheinheimera nanhaiensis [Bacteria]	2
277	WP_127023916.1	DUF3450 domain-containing protein [Rheinheimera sp. LHK132]	28442.9	Rheinheimera sp. LHK132 [Bacteria]	2
278	WP_019676236.1	DNA polymerase III subunit beta [Rheinheimera perlucida]	41024.5	Rheinheimera perlucida [Bacteria]	2
279	WP_046520585.1	MULTISPECIES: YbaB/EbfC family nucleoid-associated protein [Chromatiaceae]	11843.9	Pararheinheimera tangshanensis;Rheinheimera sp. LHK132;Pararheinheimera mesophila [Bacteria]	2
280	WP_097109656.1	bifunctional 3-hydroxydecanoyl-ACP dehydratase/trans-2-decenoyl-ACP isomerase [Rheinheimera tuosuensis]	18709.4	Rheinheimera tuosuensis [Bacteria]	2
281	WP_132581837.1	carbamoyl-phosphate synthase large subunit [Rheinheimera sp. D18]	117759	Rheinheimera sp. D18 [Bacteria]	2
282	TXH97517.1	S9 family peptidase [Rheinheimera sp.]	70448.3	Rheinheimera sp. [Bacteria]	2
283	WP_097110236.1	long-chain-fatty-acid--CoA ligase FadD [Rheinheimera tuosuensis]	61167	Rheinheimera tuosuensis [Bacteria]	2
284	WP_173502569.1	membrane protein insertase YidC [Rheinheimera sp. YQF-2]	61127	[]	2
285	WP_008217876.1	class 1 fructose-bisphosphatase [Rheinheimera nanhaiensis]	35423.1	Rheinheimera nanhaiensis [Bacteria]	2
286	ALZ77269.1	acetylornithine aminotransferase [Rheinheimera sp. F8]	43382.2	Rheinheimera sp. F8 [Bacteria]	2
287	WP_132586156.1	type II secretion system secretin GspD [Rheinheimera sp. D18]	76928.8	Rheinheimera sp. D18 [Bacteria]	2
288	WP_008897788.1	aminoacyl-histidine dipeptidase [Rheinheimera sp. A13L]	52644.9	Rheinheimera sp. A13L [Bacteria]	2
289	TXH93891.1	acetate--CoA ligase [Rheinheimera sp.]	71950	Rheinheimera sp. [Bacteria]	2
289	WP_097109829.1	acetate--CoA ligase [Rheinheimera tuosuensis]	72157.3	Rheinheimera tuosuensis [Bacteria]	1
290	WP_019674651.1	UDP-N-acetyl-D-mannosamine dehydrogenase [Rheinheimera perlucida]	45499.5	Rheinheimera perlucida [Bacteria]	2
291	WP_166838722.1	protein TolQ [Rheinheimera pleomorphica]	24831	[]	2
292	WP_097112070.1	aspartate-semialdehyde dehydrogenase [Rheinheimera tuosuensis]	36782.7	Rheinheimera tuosuensis [Bacteria]	2
293	WP_026349364.1	Tol-Pal system protein TolB [Rheinheimera perlucida]	49361.6	Rheinheimera perlucida [Bacteria]	2
294	WP_070050819.1	MotA/TolQ/ExbB proton channel family protein [Rheinheimera salexigens]	19464.4	Rheinheimera salexigens [Bacteria]	2
295	WP_097109672.1	quinone-dependent dihydroorotate dehydrogenase [Rheinheimera tuosuensis]	36533.9	Rheinheimera tuosuensis [Bacteria]	2
296	WP_068062114.1	cell division protein FtsA [Rheinheimera sp. SA_1]	44678	Rheinheimera sp. SA_1 [Bacteria]	2
297	WP_127698383.1	glycine--tRNA ligase subunit alpha [Rheinheimera riviphila]	35302.5	Rheinheimera sp. KYPC3 [Bacteria]	2
298	WP_147903685.1	S9 family peptidase [Rheinheimera tangshanensis]	75204.3	Pararheinheimera tangshanensis [Bacteria]	2
299	WP_008220344.1	glutamate-5-semialdehyde dehydrogenase [Rheinheimera nanhaiensis]	45146.3	Rheinheimera nanhaiensis [Bacteria]	2
300	WP_097111926.1	DUF883 family protein [Rheinheimera tuosuensis]	11371.6	Rheinheimera tuosuensis [Bacteria]	2
301	WP_166839617.1	cytochrome-c oxidase, cbb3-type subunit III [Rheinheimera pleomorphica]	36086.1	[]	2
302	WP_070050185.1	ATP-binding protein [Rheinheimera salexigens]	88596.9	Rheinheimera salexigens [Bacteria]	2
303	WP_097110947.1	phosphoribosylaminoimidazolesuccinocarboxamide synthase [Rheinheimera tuosuensis]	26902.8	Rheinheimera tuosuensis [Bacteria]	2
304	WP_019675470.1	phosphoglycerate dehydrogenase [Rheinheimera perlucida]	44925.5	Rheinheimera perlucida [Bacteria]	1
305	WP_070048755.1	23S rRNA pseudouridine(1911/1915/1917) synthase RluD [Rheinheimera salexigens]	36246.2	Rheinheimera salexigens [Bacteria]	1
306	WP_068234596.1	MULTISPECIES: flagellar motor switch protein FliN [Rheinheimera]	14216.4	Rheinheimera pacifica;Gammaproteobacteria bacterium HGW-Gammaproteobacteria-15;Rheinheimera sp. EpRS3 [Bacteria]	1
307	WP_068065319.1	ribonucleoside-diphosphate reductase subunit alpha [Rheinheimera sp. SA_1]	86330.5	Rheinheimera sp. SA_1 [Bacteria]	1
308	WP_070049821.1	chemotaxis response regulator CheY [Rheinheimera salexigens]	14042.4	Rheinheimera salexigens [Bacteria]	1
309	TXH98801.1	methionyl-tRNA formyltransferase [Rheinheimera sp.]	34520.2	Rheinheimera sp. [Bacteria]	1
310	WP_046559227.1	MULTISPECIES: preprotein translocase subunit SecY [Chromatiaceae]	48441.7	Rheinheimera tuosuensis;Arsukibacterium ikkense [Bacteria]	1
311	WP_097112818.1	bifunctional demethylmenaquinone methyltransferase/2-methoxy-6-polyprenyl-1,4-benzoquinol methylase UbiE [Rheinheimera tuosuensis]	27867.4	Rheinheimera tuosuensis [Bacteria]	1
312	WP_027669342.1	flotillin family protein [Rheinheimera baltica]	63752.7	Rheinheimera baltica [Bacteria]	1
313	WP_166837091.1	TIGR04219 family outer membrane beta-barrel protein [Rheinheimera pleomorphica]	27121.6	[]	1
314	WP_019677637.1	Si-specific NAD(P)(+) transhydrogenase [Rheinheimera perlucida]	52436.7	Rheinheimera perlucida [Bacteria]	1
315	WP_019674227.1	S41 family peptidase [Rheinheimera perlucida]	119407	Rheinheimera perlucida [Bacteria]	1
316	WP_019675353.1	outer membrane protein assembly factor BamD [Rheinheimera perlucida]	28410.5	Rheinheimera perlucida [Bacteria]	1
317	WP_166838811.1	acetyl-CoA carboxylase carboxyl transferase subunit alpha [Rheinheimera pleomorphica]	35514.3	[]	1
318	WP_027672413.1	hypothetical protein [Rheinheimera baltica]	11596.1	Rheinheimera baltica [Bacteria]	1
319	WP_097111943.1	mandelate racemase/muconate lactonizing enzyme family protein [Rheinheimera tuosuensis]	44017	Rheinheimera tuosuensis [Bacteria]	1
320	ALZ75429.1	tryptophan halogenase [Rheinheimera sp. F8]	56985.7	Rheinheimera sp. F8 [Bacteria]	1
321	WP_027669592.1	4-hydroxy-tetrahydrodipicolinate synthase [Rheinheimera baltica]	34952.3	Rheinheimera baltica [Bacteria]	1
322	WP_083256570.1	ribosome maturation factor RimM [Rheinheimera salexigens]	19966.2	Rheinheimera salexigens [Bacteria]	1
323	WP_147905362.1	carboxypeptidase [Rheinheimera tangshanensis]	58029.9	Pararheinheimera tangshanensis [Bacteria]	1
324	WP_019674568.1	bifunctional GNAT family N-acetyltransferase/carbon-nitrogen hydrolase family protein [Rheinheimera perlucida]	58937.6	Rheinheimera perlucida [Bacteria]	1
325	WP_127025682.1	TIGR00153 family protein [Rheinheimera sp. LHK132]	25799.8	Rheinheimera sp. LHK132 [Bacteria]	1
326	WP_127024581.1	aspartate-semialdehyde dehydrogenase [Rheinheimera sp. LHK132]	36978.8	Rheinheimera sp. LHK132 [Bacteria]	1
327	WP_127698990.1	3-phosphoshikimate 1-carboxyvinyltransferase [Rheinheimera riviphila]	46569.8	Rheinheimera sp. KYPC3 [Bacteria]	1
328	WP_170948962.1	prolyl oligopeptidase family serine peptidase [Rheinheimera tuosuensis]	87411.6	[]	1
329	WP_070049179.1	protease HtpX [Rheinheimera salexigens]	30935.1	Rheinheimera salexigens [Bacteria]	1
330	WP_134053428.1	F0F1 ATP synthase subunit delta [Rheinheimera aquimaris]	19107.9	Rheinheimera aquimaris [Bacteria]	1
331	WP_019675953.1	class 1 fructose-bisphosphatase [Rheinheimera perlucida]	35314.1	Rheinheimera perlucida [Bacteria]	1
332	WP_008221515.1	bifunctional 4-hydroxy-2-oxoglutarate aldolase/2-dehydro-3-deoxy-phosphogluconate aldolase [Rheinheimera nanhaiensis]	22588.9	Rheinheimera nanhaiensis [Bacteria]	1
333	WP_027671199.1	bifunctional demethylmenaquinone methyltransferase/2-methoxy-6-polyprenyl-1,4-benzoquinol methylase UbiE [Rheinheimera baltica]	27754.3	Rheinheimera baltica [Bacteria]	1
334	WP_166839071.1	histidine--tRNA ligase [Rheinheimera pleomorphica]	47389.3	[]	1
335	WP_070048405.1	phosphoribosylamine--glycine ligase [Rheinheimera salexigens]	44834.7	Rheinheimera salexigens [Bacteria]	1
336	WP_019677274.1	S9 family peptidase [Rheinheimera perlucida]	71348.5	Rheinheimera perlucida [Bacteria]	1
337	WP_040551545.1	S-(hydroxymethyl)glutathione dehydrogenase/class III alcohol dehydrogenase [Rheinheimera nanhaiensis]	40223.4	Rheinheimera nanhaiensis [Bacteria]	1
338	WP_097109919.1	EAL domain-containing protein [Rheinheimera tuosuensis]	73171	Rheinheimera tuosuensis [Bacteria]	1
339	WP_134051818.1	trans-2-enoyl-CoA reductase family protein [Rheinheimera aquimaris]	43571.1	Rheinheimera aquimaris [Bacteria]	1
340	WP_127688037.1	EAL domain-containing protein [Rheinheimera sp. YQF-1]	113355	Rheinheimera sp. YQF-1 [Bacteria]	1
341	WP_027670597.1	TonB-dependent receptor [Rheinheimera baltica]	109866	Rheinheimera baltica [Bacteria]	1
342	WP_173502751.1	arginine--tRNA ligase [Rheinheimera sp. YQF-2]	64317	[]	1
343	WP_092793556.1	ketoacyl-ACP synthase III [Rheinheimera pacifica]	34759.7	Rheinheimera pacifica [Bacteria]	1
344	WP_092789282.1	YicC family protein [Rheinheimera pacifica]	32802.9	Rheinheimera pacifica [Bacteria]	1
345	WP_097109552.1	methionine--tRNA ligase [Rheinheimera tuosuensis]	76665.3	Rheinheimera tuosuensis [Bacteria]	1
346	WP_019674751.1	TonB-dependent receptor [Rheinheimera perlucida]	66941.3	Rheinheimera perlucida [Bacteria]	1
347	WP_127025267.1	leucine--tRNA ligase [Rheinheimera sp. LHK132]	97453.9	Rheinheimera sp. LHK132 [Bacteria]	1
348	WP_097109635.1	hypothetical protein [Rheinheimera tuosuensis]	46918.9	Rheinheimera tuosuensis [Bacteria]	1
349	WP_070050706.1	amidohydrolase family protein [Rheinheimera salexigens]	112903	Rheinheimera salexigens [Bacteria]	1
350	WP_019676511.1	polyphosphate kinase 1 [Rheinheimera perlucida]	82972.8	Rheinheimera perlucida [Bacteria]	1
351	WP_053423287.1	Rsd/AlgQ family anti-sigma factor [Rheinheimera tangshanensis]	18485	Pararheinheimera tangshanensis;Rheinheimera sp. KL1 [Bacteria]	1
352	WP_092796196.1	TonB-dependent receptor [Rheinheimera pacifica]	113656	Rheinheimera pacifica [Bacteria]	1
353	WP_068234709.1	SDR family oxidoreductase [Rheinheimera sp. EpRS3]	36824.6	Rheinheimera sp. EpRS3 [Bacteria]	1
354	WP_070048109.1	DUF1801 domain-containing protein [Rheinheimera salexigens]	14999.5	Rheinheimera salexigens [Bacteria]	1
355	WP_166839890.1	TonB family protein [Rheinheimera pleomorphica]	22120.5	[]	1
356	WP_178089525.1	phosphoribosylformylglycinamidine cyclo-ligase [Rheinheimera sp. YQF-2]	39412.9	[]	1
357	WP_166837794.1	4-hydroxyproline epimerase [Rheinheimera pleomorphica]	36327.1	[]	1
358	TXH94245.1	BON domain-containing protein [Rheinheimera sp.]	19946.5	Rheinheimera sp. [Bacteria]	1
359	WP_027672243.1	MULTISPECIES: 50S ribosomal protein L35 [Rheinheimera]	7405.23	Rheinheimera perlucida;Rheinheimera tuosuensis;Rheinheimera sp. EpRS3;Rheinheimera aquimaris;Rheinheimera pacifica;Gammaproteobacteria bacterium HGW-Gammaproteobacteria-15;Rheinheimera baltica [Bacteria]	1
360	TXH93871.1	3,4-dihydroxy-2-butanone-4-phosphate synthase [Rheinheimera sp.]	40594.8	Rheinheimera sp. [Bacteria]	1
361	WP_173502185.1	ATP-dependent protease ATP-binding subunit ClpX [Rheinheimera sp. YQF-2]	47488.6	[]	1
362	WP_178089464.1	GNAT family N-acetyltransferase [Rheinheimera sp. YQF-2]	17025.3	[]	1
363	WP_068236877.1	type II secretion system major pseudopilin GspG [Rheinheimera sp. EpRS3]	16678.5	Rheinheimera sp. EpRS3 [Bacteria]	1
364	ALZ75427.1	TonB-dependent receptor [Rheinheimera sp. F8]	111736	Rheinheimera sp. F8 [Bacteria]	1
365	WP_134051735.1	ATP-dependent RNA helicase SrmB [Rheinheimera aquimaris]	45898.5	Rheinheimera aquimaris [Bacteria]	1
366	WP_008222562.1	TonB-dependent receptor [Rheinheimera nanhaiensis]	82183.9	Rheinheimera nanhaiensis [Bacteria]	1
367	WP_008222127.1	MULTISPECIES: phage tail protein [Rheinheimera]	16929.5	Rheinheimera nanhaiensis [Bacteria]	1
368	WP_127697683.1	UDP-glucose/GDP-mannose dehydrogenase family protein [Rheinheimera riviphila]	49124.2	Rheinheimera sp. KYPC3 [Bacteria]	1
369	WP_008223878.1	30S ribosomal protein S15 [Rheinheimera nanhaiensis]	10061.4	Rheinheimera nanhaiensis [Bacteria]	1
370	TXH94227.1	UDP-N-acetylmuramate--L-alanine ligase [Rheinheimera sp.]	52332.6	Rheinheimera sp. [Bacteria]	1
371	WP_068231434.1	succinate dehydrogenase, hydrophobic membrane anchor protein [Rheinheimera sp. EpRS3]	12785.1	Rheinheimera sp. EpRS3 [Bacteria]	1
372	WP_068230110.1	TonB-dependent receptor [Rheinheimera sp. EpRS3]	65745.1	Rheinheimera sp. EpRS3 [Bacteria]	1
373	WP_027672901.1	S41 family peptidase [Rheinheimera baltica]	121912	Rheinheimera baltica [Bacteria]	1
374	WP_134052692.1	cell division protein ZapE [Rheinheimera aquimaris]	42691.9	Rheinheimera aquimaris [Bacteria]	1
375	WP_132582483.1	peptidylprolyl isomerase [Rheinheimera sp. D18]	18089	Rheinheimera sp. D18 [Bacteria]	1
376	WP_127687319.1	S9 family peptidase [Rheinheimera sp. YQF-1]	80357.4	Rheinheimera sp. YQF-1 [Bacteria]	1
377	WP_092791876.1	efflux RND transporter permease subunit [Rheinheimera pacifica]	118079	Rheinheimera pacifica [Bacteria]	1
378	WP_173501645.1	4-hydroxythreonine-4-phosphate dehydrogenase PdxA [Rheinheimera sp. YQF-2]	35385.7	[]	1
379	WP_068066361.1	phosphoenolpyruvate--protein phosphotransferase [Rheinheimera sp. SA_1]	84513.9	Rheinheimera sp. SA_1 [Bacteria]	1
380	WP_068066140.1	transcription antitermination factor NusB [Rheinheimera sp. SA_1]	15599.4	Rheinheimera sp. SA_1 [Bacteria]	1
381	WP_027671519.1	beta-aspartyl-peptidase [Rheinheimera baltica]	41473.5	Rheinheimera baltica [Bacteria]	1
382	WP_097111034.1	acyl-CoA dehydrogenase [Rheinheimera tuosuensis]	84672.5	Rheinheimera tuosuensis [Bacteria]	1
383	WP_027671521.1	TonB-dependent receptor [Rheinheimera baltica]	105153	Rheinheimera baltica [Bacteria]	1
384	KOO57451.1	acetyl-CoA carboxylase subunit alpha [Rheinheimera sp. KL1]	35540.4	[]	1
385	WP_068230554.1	DUF4097 family beta strand repeat protein [Rheinheimera sp. EpRS3]	34074.2	Rheinheimera sp. EpRS3 [Bacteria]	1
386	WP_037055692.1	TonB family protein [Rheinheimera baltica]	21387.1	[]	1
387	WP_166835973.1	signal recognition particle protein [Rheinheimera pleomorphica]	49447.2	[]	1
388	WP_097111131.1	response regulator transcription factor [Rheinheimera tuosuensis]	25667.4	Rheinheimera tuosuensis [Bacteria]	1
389	WP_008219734.1	MULTISPECIES: ribonuclease PH [Rheinheimera]	25938.2	Rheinheimera nanhaiensis;Rheinheimera aquimaris [Bacteria]	1
390	WP_147903958.1	valine--tRNA ligase [Rheinheimera tangshanensis]	108804	Pararheinheimera tangshanensis [Bacteria]	1
391	WP_019676700.1	carboxypeptidase regulatory-like domain-containing protein [Rheinheimera perlucida]	114519	Rheinheimera perlucida [Bacteria]	1
392	WP_068229786.1	proline--tRNA ligase [Rheinheimera sp. EpRS3]	64039.7	Rheinheimera sp. EpRS3 [Bacteria]	1
393	WP_147903944.1	DNA topoisomerase IV subunit A [Rheinheimera tangshanensis]	83900.9	Pararheinheimera tangshanensis [Bacteria]	1
394	WP_173499275.1	aminopeptidase PepB [Rheinheimera sp. YQF-2]	45389.9	[]	1
395	WP_097109571.1	NAD(P)H nitroreductase [Rheinheimera tuosuensis]	20220.3	Rheinheimera tuosuensis [Bacteria]	1
396	WP_008900479.1	arginine N-succinyltransferase [Rheinheimera sp. A13L]	38143.5	Rheinheimera sp. A13L [Bacteria]	1
397	WP_134056651.1	RNA polymerase sigma factor RpoE [Rheinheimera aquimaris]	21720.2	Rheinheimera aquimaris [Bacteria]	1
398	WP_173501792.1	carboxypeptidase [Rheinheimera sp. YQF-2]	56943.6	[]	1
399	WP_070049210.1	3-phosphoserine/phosphohydroxythreonine transaminase [Rheinheimera salexigens]	40093.7	Rheinheimera salexigens [Bacteria]	1
400	WP_008220244.1	chorismate mutase [Rheinheimera nanhaiensis]	42973.2	Rheinheimera nanhaiensis [Bacteria]	1
401	WP_092793639.1	3-oxoacyl-ACP reductase FabG [Rheinheimera pacifica]	25881.3	Rheinheimera pacifica [Bacteria]	1
402	TXH95464.1	translation initiation factor IF-3 [Rheinheimera sp.]	20791.9	Rheinheimera sp. [Bacteria]	1
403	WP_132581954.1	xanthine phosphoribosyltransferase [Rheinheimera sp. D18]	17537.2	Rheinheimera sp. D18 [Bacteria]	1
404	WP_127699279.1	ATP-dependent Clp endopeptidase proteolytic subunit ClpP [Rheinheimera riviphila]	22507.6	Rheinheimera sp. KYPC3 [Bacteria]	1
405	WP_008220880.1	LPS export ABC transporter ATP-binding protein [Rheinheimera nanhaiensis]	26495.1	Rheinheimera nanhaiensis [Bacteria]	1
406	WP_092790384.1	DUF481 domain-containing protein [Rheinheimera pacifica]	26823.3	Rheinheimera pacifica [Bacteria]	1
407	WP_008221586.1	integration host factor subunit beta [Rheinheimera nanhaiensis]	10732.6	Rheinheimera nanhaiensis [Bacteria]	1
408	WP_008218627.1	glutathione-disulfide reductase [Rheinheimera nanhaiensis]	48577.7	Rheinheimera nanhaiensis [Bacteria]	1
409	WP_068232357.1	3-hydroxyacyl-ACP dehydratase FabZ [Rheinheimera sp. EpRS3]	17162	Rheinheimera sp. EpRS3 [Bacteria]	1
410	WP_027671253.1	DEAD/DEAH box helicase family protein [Rheinheimera baltica]	122174	Rheinheimera baltica [Bacteria]	1
411	WP_008220406.1	N-succinylarginine dihydrolase [Rheinheimera nanhaiensis]	49755.8	Rheinheimera nanhaiensis [Bacteria]	1
412	WP_127685126.1	phosphatidylserine decarboxylase [Rheinheimera sp. YQF-1]	31341.3	Rheinheimera sp. YQF-1 [Bacteria]	1
413	WP_019676229.1	YbhB/YbcL family Raf kinase inhibitor-like protein [Rheinheimera perlucida]	17643.3	Rheinheimera perlucida [Bacteria]	1
414	WP_068229467.1	OsmC family protein [Rheinheimera sp. EpRS3]	15505.8	Rheinheimera sp. EpRS3 [Bacteria]	1
415	WP_008222163.1	transcriptional repressor LexA [Rheinheimera nanhaiensis]	22635.9	[]	1
416	WP_092793851.1	DNA translocase FtsK 4TM domain-containing protein [Rheinheimera pacifica]	89476.6	Rheinheimera pacifica;Gammaproteobacteria bacterium HGW-Gammaproteobacteria-15 [Bacteria]	1
417	WP_134053937.1	hypothetical protein [Rheinheimera aquimaris]	75196	Rheinheimera aquimaris [Bacteria]	1
418	WP_008223049.1	MULTISPECIES: 50S ribosomal protein L32 [Rheinheimera]	6203.21	Rheinheimera nanhaiensis;Rheinheimera sp. EpRS3;Rheinheimera aquimaris;Rheinheimera pacifica;Gammaproteobacteria bacterium HGW-Gammaproteobacteria-15;Rheinheimera baltica;Rheinheimera sp. D18 [Bacteria]	1
419	WP_068237935.1	ribonucleoside-diphosphate reductase subunit alpha [Rheinheimera sp. EpRS3]	86617.9	Rheinheimera sp. EpRS3 [Bacteria]	1
420	WP_097109681.1	carboxy terminal-processing peptidase [Rheinheimera tuosuensis]	75968.9	Rheinheimera tuosuensis [Bacteria]	1
421	WP_070049327.1	cytochrome-c oxidase, cbb3-type subunit II [Rheinheimera salexigens]	23026.6	Rheinheimera salexigens [Bacteria]	1
422	WP_097111151.1	UDP-glucose/GDP-mannose dehydrogenase family protein [Rheinheimera tuosuensis]	48305.9	Rheinheimera tuosuensis [Bacteria]	1
423	WP_019676987.1	MULTISPECIES: DUF2750 domain-containing protein [Chromatiaceae]	13406.2	Rheinheimera perlucida;Arsukibacterium ikkense [Bacteria]	1
424	TXH98583.1	bifunctional 23S rRNA (guanine(2069)-N(7))-methyltransferase RlmK/23S rRNA (guanine(2445)-N(2))-methyltransferase RlmL [Rheinheimera sp.]	80272.5	Rheinheimera sp. [Bacteria]	1
425	WP_132582609.1	YajQ family cyclic di-GMP-binding protein [Rheinheimera sp. D18]	18228.5	Rheinheimera sp. D18 [Bacteria]	1
426	WP_097112507.1	phosphoribosylamine--glycine ligase [Rheinheimera tuosuensis]	45085.8	Rheinheimera tuosuensis [Bacteria]	1
427	WP_127026272.1	excinuclease ABC subunit UvrA [Rheinheimera sp. LHK132]	104864	Rheinheimera sp. LHK132 [Bacteria]	1
428	ALZ77049.1	chain-length determining protein [Rheinheimera sp. F8]	80315.8	Rheinheimera sp. F8 [Bacteria]	1
429	WP_127019586.1	ABC transporter ATP-binding protein [Rheinheimera sp. LHK132]	31939.8	Rheinheimera sp. LHK132 [Bacteria]	1
430	WP_166839441.1	flavodoxin FldA [Rheinheimera pleomorphica]	20115.8	[]	1
431	WP_027672326.1	hypothetical protein [Rheinheimera baltica]	7916.23	Rheinheimera baltica [Bacteria]	1
432	WP_008218129.1	acetyl/propionyl/methylcrotonyl-CoA carboxylase subunit alpha [Rheinheimera nanhaiensis]	72901.7	Rheinheimera nanhaiensis [Bacteria]	1
433	WP_092789931.1	SRPBCC domain-containing protein [Rheinheimera pacifica]	16738.3	Rheinheimera pacifica [Bacteria]	1
434	WP_092789362.1	bacterioferritin [Rheinheimera pacifica]	18174.2	Rheinheimera pacifica [Bacteria]	1
435	WP_068059494.1	sigma 54-interacting transcriptional regulator [Rheinheimera sp. SA_1]	49967.2	Rheinheimera sp. SA_1 [Bacteria]	1
436	WP_019676738.1	integration host factor subunit alpha [Rheinheimera perlucida]	10948.9	Rheinheimera perlucida [Bacteria]	1
437	WP_068234858.1	enoyl-CoA hydratase [Rheinheimera sp. EpRS3]	27568.1	Rheinheimera sp. EpRS3 [Bacteria]	1
438	WP_004335261.1	MULTISPECIES: F0F1 ATP synthase subunit C [Gammaproteobacteria]	8003.42	Pseudoalteromonas sp. S410;Pseudoalteromonas sp. S1609;Pararheinheimera mesophila;Pseudoalteromonas sp. A25;Pseudoalteromonas sp. S3173;Pseudoalteromonas sp. S3260;Colwellia sp. MT41;Pseudoalteromonas phenolica;Pseudoalteromonas aurantia;Pseudoalteromonas aliena;Pseudoalteromonas marina;Pseudoalteromonas sp. TB64;Pseudoalteromonas sp. 13-15;Rheinheimera sp. KL1;Pseudoalteromonas sp. MSK9-3;Pseudo…	1
439	WP_166839070.1	tetratricopeptide repeat protein [Rheinheimera pleomorphica]	22927.9	[]	1
440	WP_026349298.1	elongation factor P [Rheinheimera perlucida]	21055.4	Rheinheimera perlucida [Bacteria]	1
441	WP_097111270.1	Glu/Leu/Phe/Val dehydrogenase [Rheinheimera tuosuensis]	37434.8	Rheinheimera tuosuensis [Bacteria]	1
442	WP_166837877.1	efflux RND transporter permease subunit [Rheinheimera pleomorphica]	114334	[]	1
443	WP_070050903.1	Tol-Pal system protein TolB [Rheinheimera salexigens]	49288.4	Rheinheimera salexigens [Bacteria]	1
444	WP_127023565.1	2-hydroxyacid dehydrogenase [Rheinheimera sp. LHK132]	36281.8	Rheinheimera sp. LHK132 [Bacteria]	1
445	TXH96336.1	transcription elongation factor GreA [Rheinheimera sp.]	17451.9	Rheinheimera sp. [Bacteria]	1
446	WP_008218782.1	class I SAM-dependent methyltransferase [Rheinheimera nanhaiensis]	30051.4	Rheinheimera nanhaiensis [Bacteria]	1
447	WP_097111411.1	TIGR00153 family protein [Rheinheimera tuosuensis]	25662.6	Rheinheimera tuosuensis [Bacteria]	1
448	WP_092791626.1	LysM peptidoglycan-binding domain-containing protein [Rheinheimera pacifica]	59685	Rheinheimera pacifica [Bacteria]	1
449	WP_068064079.1	phosphoglycerate dehydrogenase [Rheinheimera sp. SA_1]	44686.4	Rheinheimera sp. SA_1 [Bacteria]	1
450	WP_068069550.1	S9 family peptidase [Rheinheimera sp. SA_1]	72097.3	Rheinheimera sp. SA_1 [Bacteria]	1
451	WP_147905520.1	diaminopimelate decarboxylase [Rheinheimera tangshanensis]	45577.6	Pararheinheimera tangshanensis [Bacteria]	1
452	WP_019676263.1	5-(carboxyamino)imidazole ribonucleotide mutase [Rheinheimera perlucida]	16642.8	Rheinheimera perlucida [Bacteria]	1
453	WP_127686236.1	PrkA family serine protein kinase [Rheinheimera sp. YQF-1]	73969.5	Rheinheimera sp. YQF-1 [Bacteria]	1
454	WP_092792885.1	polysaccharide biosynthesis tyrosine autokinase [Rheinheimera pacifica]	79927.4	Rheinheimera pacifica [Bacteria]	1
455	WP_019676452.1	chemotaxis response regulator protein-glutamate methylesterase [Rheinheimera perlucida]	41246.7	Rheinheimera perlucida [Bacteria]	1
456	WP_019676425.1	UDP-N-acetylglucosamine 4,6-dehydratase [Rheinheimera perlucida]	45225	Rheinheimera perlucida [Bacteria]	1
457	WP_127701180.1	pyridoxal phosphate-dependent aminotransferase [Rheinheimera riviphila]	45478.6	Rheinheimera sp. KYPC3 [Bacteria]	1
458	WP_019675156.1	ribonuclease E inhibitor RraB [Rheinheimera perlucida]	14252.5	Rheinheimera perlucida [Bacteria]	1
459	WP_178089506.1	S-(hydroxymethyl)glutathione dehydrogenase/class III alcohol dehydrogenase [Rheinheimera sp. YQF-2]	40189.3	[]	1
460	WP_197490007.1	TonB-dependent receptor [Rheinheimera sp. SA_1]	112523	[]	1
461	WP_027672934.1	ABC transporter ATP-binding protein [Rheinheimera baltica]	68168.6	Rheinheimera baltica [Bacteria]	1
462	WP_127025361.1	electron transfer flavoprotein subunit beta/FixA family protein [Rheinheimera sp. LHK132]	26524.4	Rheinheimera sp. LHK132 [Bacteria]	1
463	WP_070048168.1	outer membrane lipid asymmetry maintenance protein MlaD [Rheinheimera salexigens]	16325.6	Rheinheimera salexigens [Bacteria]	1
464	WP_166839307.1	RNase adapter RapZ [Rheinheimera pleomorphica]	32740.1	[]	1
465	WP_166837967.1	H-NS histone family protein [Rheinheimera pleomorphica]	19822.6	[]	1
466	WP_027669589.1	aminopeptidase P family protein [Rheinheimera baltica]	44724.3	Rheinheimera baltica [Bacteria]	1
467	WP_166839291.1	Do family serine endopeptidase [Rheinheimera pleomorphica]	47778.3	[]	1
468	WP_097112385.1	stringent starvation protein A [Rheinheimera tuosuensis]	24445.3	Rheinheimera tuosuensis [Bacteria]	1
469	WP_097110567.1	thiol:disulfide interchange protein DsbA/DsbL [Rheinheimera tuosuensis]	24127.5	Rheinheimera tuosuensis [Bacteria]	1
470	WP_166836103.1	prolyl oligopeptidase family serine peptidase [Rheinheimera pleomorphica]	75893	[]	1
471	WP_008220213.1	energy-dependent translational throttle protein EttA [Rheinheimera nanhaiensis]	62418	Rheinheimera nanhaiensis [Bacteria]	1
472	WP_132586598.1	ribonuclease P protein component [Rheinheimera sp. D18]	14123.9	Rheinheimera sp. D18 [Bacteria]	1
473	WP_068228110.1	PepSY domain-containing protein [Rheinheimera sp. EpRS3]	52986.5	Rheinheimera sp. EpRS3 [Bacteria]	1
474	WP_173499661.1	PD40 domain-containing protein [Rheinheimera sp. YQF-2]	119572	[]	1
475	WP_070050125.1	outer membrane protein assembly factor BamA [Rheinheimera salexigens]	93176.8	Rheinheimera salexigens [Bacteria]	1
476	WP_134052449.1	bacterioferritin [Rheinheimera aquimaris]	18202.2	Rheinheimera aquimaris [Bacteria]	1
477	WP_092791691.1	DUF885 domain-containing protein [Rheinheimera pacifica]	69593.4	Rheinheimera pacifica [Bacteria]	1
478	WP_008900393.1	glutamine-hydrolyzing carbamoyl-phosphate synthase small subunit [Rheinheimera sp. A13L]	40952.8	Rheinheimera sp. A13L [Bacteria]	1
479	WP_097111610.1	carbon storage regulator CsrA [Rheinheimera tuosuensis]	7224.75	Rheinheimera tuosuensis [Bacteria]	1
480	ALZ75967.1	phosphate ABC transporter ATP-binding protein [Rheinheimera sp. F8]	30453.7	Rheinheimera sp. F8 [Bacteria]	1
481	WP_132581740.1	LemA family protein [Rheinheimera sp. D18]	21295.1	Rheinheimera sp. D18 [Bacteria]	1
482	WP_166839421.1	serine--tRNA ligase [Rheinheimera pleomorphica]	47835.5	[]	1
483	WP_097112364.1	RNA polymerase factor sigma-54 [Rheinheimera tuosuensis]	56151.4	Rheinheimera tuosuensis [Bacteria]	1
484	WP_008900176.1	M3 family metallopeptidase [Rheinheimera sp. A13L]	80648.5	Rheinheimera sp. A13L [Bacteria]	1
485	WP_166840959.1	SDR family oxidoreductase [Rheinheimera pleomorphica]	26824.7	[]	1
486	WP_132580743.1	Xaa-Pro dipeptidase [Rheinheimera sp. D18]	50401.4	Rheinheimera sp. D18 [Bacteria]	1
487	WP_127020883.1	insulinase family protein [Rheinheimera sp. LHK132]	104713	Rheinheimera sp. LHK132 [Bacteria]	1
488	WP_173499327.1	2,3-bisphosphoglycerate-independent phosphoglycerate mutase [Rheinheimera sp. YQF-2]	56262.2	[]	1
489	WP_132583646.1	glutamine--tRNA ligase [Rheinheimera sp. D18]	63920.5	Rheinheimera sp. D18 [Bacteria]	1
490	ALZ74377.1	glutamate--tRNA ligase [Rheinheimera sp. F8]	52570.7	Rheinheimera sp. F8 [Bacteria]	1
491	WP_027672194.1	uroporphyrinogen decarboxylase [Rheinheimera baltica]	40044.3	Rheinheimera baltica [Bacteria]	1
492	WP_008218731.1	UDP-N-acetylmuramoyl-tripeptide--D-alanyl-D-alanine ligase [Rheinheimera nanhaiensis]	48655.4	Rheinheimera nanhaiensis [Bacteria]	1
493	WP_008900467.1	MULTISPECIES: shikimate kinase AroK [Chromatiaceae]	19403	Rheinheimera sp. A13L;Pararheinheimera mesophila;Rheinheimera sp. KL1;Pararheinheimera tangshanensis;Rheinheimera sp. YQF-1;Rheinheimera sp. LHK132 [Bacteria]	1
494	WP_070047955.1	cytochrome c5 family protein [Rheinheimera salexigens]	13789.9	Rheinheimera salexigens [Bacteria]	1
495	WP_173501899.1	ribosome assembly RNA-binding protein YhbY [Rheinheimera sp. YQF-2]	11006.3	[]	1
496	WP_008899947.1	Do family serine endopeptidase [Rheinheimera sp. A13L]	47445.4	Rheinheimera sp. A13L [Bacteria]	1
497	WP_082971757.1	DEAD/DEAH box helicase [Rheinheimera sp. SA_1]	50115.7	Rheinheimera sp. SA_1 [Bacteria]	1
498	WP_173500455.1	UTP--glucose-1-phosphate uridylyltransferase GalU [Rheinheimera sp. YQF-2]	33010.2	[]	1
499	WP_027672817.1	S41 family peptidase [Rheinheimera baltica]	119854	Rheinheimera baltica [Bacteria]	1
500	WP_092792953.1	pyruvate kinase [Rheinheimera pacifica]	51444.7	Rheinheimera pacifica [Bacteria]	1
501	WP_147903016.1	signal recognition particle-docking protein FtsY [Rheinheimera tangshanensis]	41565.8	Pararheinheimera tangshanensis [Bacteria]	1
502	WP_019674440.1	universal stress protein UspE [Rheinheimera perlucida]	34881.7	Rheinheimera perlucida [Bacteria]	1
503	WP_173499276.1	RNA polymerase-binding protein DksA [Rheinheimera sp. YQF-2]	17325.7	[]	1
504	WP_031565234.1	DUF413 domain-containing protein [Pararheinheimera texasensis]	13622.8	Rheinheimera sp.;Pararheinheimera texasensis [Bacteria]	1
505	WP_173502073.1	cysteine--tRNA ligase [Rheinheimera sp. YQF-2]	51234.7	[]	1
506	WP_008218374.1	tetratricopeptide repeat protein [Rheinheimera nanhaiensis]	47585.3	Rheinheimera nanhaiensis [Bacteria]	1
507	WP_026349527.1	MULTISPECIES: GbsR/MarR family transcriptional regulator [Rheinheimera]	21144.6	Rheinheimera perlucida;Rheinheimera tuosuensis [Bacteria]	1
508	WP_134058707.1	DUF885 domain-containing protein [Rheinheimera aquimaris]	66277.3	Rheinheimera aquimaris [Bacteria]	1
509	WP_132586170.1	BON domain-containing protein [Rheinheimera sp. D18]	19094.9	Rheinheimera sp. D18 [Bacteria]	1
510	WP_027670772.1	FKBP-type peptidyl-prolyl cis-trans isomerase [Rheinheimera baltica]	15453.7	Rheinheimera baltica [Bacteria]	1
511	WP_068064372.1	MULTISPECIES: acetyl-CoA carboxylase carboxyl transferase subunit alpha [Rheinheimera]	35546.4	Rheinheimera sp. KYPC3;Rheinheimera sp. SA_1 [Bacteria]	1
512	WP_173502545.1	replicative DNA helicase [Rheinheimera sp. YQF-2]	51086.9	[]	1
513	WP_092789533.1	histidine phosphatase family protein [Rheinheimera pacifica]	18136.3	Rheinheimera pacifica [Bacteria]	1
514	KOO58357.1	chain-length determining protein [Rheinheimera sp. KL1]	80268.5	Rheinheimera sp. KL1 [Bacteria]	1
515	WP_068229883.1	peptidylprolyl isomerase [Rheinheimera sp. EpRS3]	18095.9	Rheinheimera sp. EpRS3 [Bacteria]	1
516	WP_027670423.1	dUTP diphosphatase [Rheinheimera baltica]	16279.4	Rheinheimera baltica [Bacteria]	1
517	WP_147903417.1	branched-chain amino acid aminotransferase [Rheinheimera tangshanensis]	35585	Pararheinheimera tangshanensis [Bacteria]	1
518	WP_092791850.1	PA2169 family four-helix-bundle protein [Rheinheimera pacifica]	17279.6	Rheinheimera pacifica [Bacteria]	1
519	WP_068230033.1	maleylacetoacetate isomerase [Rheinheimera sp. EpRS3]	24210.3	Rheinheimera sp. EpRS3 [Bacteria]	1
520	WP_127686133.1	acetyl-CoA carboxylase carboxyl transferase subunit alpha [Rheinheimera sp. YQF-1]	35484.3	Rheinheimera sp. YQF-1 [Bacteria]	1
521	ALZ74722.1	hypothetical protein ATY27_02430 [Rheinheimera sp. F8]	19208.9	Rheinheimera sp. F8 [Bacteria]	1
522	WP_166839904.1	transketolase [Rheinheimera pleomorphica]	72284.9	[]	1
523	WP_166837036.1	PBP1A family penicillin-binding protein [Rheinheimera pleomorphica]	96406.5	[]	1
524	WP_192826704.1	DUF1329 domain-containing protein [Rheinheimera sp. A13L]	50657.7	[]	1
525	WP_008899776.1	MULTISPECIES: 30S ribosomal protein S21 [Rheinheimera]	8538.79	Pararheinheimera tangshanensis;Rheinheimera sp. A13L;Rheinheimera sp. YQF-1;Rheinheimera sp. F8;Rheinheimera sp. KL1 [Bacteria]	1
526	WP_170949057.1	transcription termination/antitermination protein NusG [Rheinheimera tuosuensis]	20424.5	[]	1
527	TXH92975.1	UDP-N-acetylmuramate:L-alanyl-gamma-D-glutamyl-meso-diaminopimelate ligase [Rheinheimera sp.]	49028.2	Rheinheimera sp. [Bacteria]	1
528	WP_147904908.1	TonB-dependent receptor [Rheinheimera tangshanensis]	100816	Pararheinheimera tangshanensis [Bacteria]	1
529	WP_127700799.1	TonB-dependent receptor [Rheinheimera riviphila]	89916.8	Rheinheimera sp. KYPC3 [Bacteria]	1
530	WP_092789077.1	TonB-dependent receptor [Rheinheimera pacifica]	108693	Rheinheimera pacifica [Bacteria]	1
531	WP_127685973.1	NADH:ubiquinone reductase (Na(+)-transporting) subunit B [Rheinheimera sp. YQF-1]	44253.9	Rheinheimera sp. YQF-1 [Bacteria]	1
532	KOO58461.1	argininosuccinate lyase [Rheinheimera sp. KL1]	50243.9	[]	1
533	WP_068232364.1	OmpH family outer membrane protein [Rheinheimera sp. EpRS3]	19177.2	Rheinheimera sp. EpRS3 [Bacteria]	1
534	WP_173499748.1	DUF3450 family protein [Rheinheimera sp. YQF-2]	29061.7	[]	1
535	WP_008220004.1	cytochrome c maturation protein CcmE [Rheinheimera nanhaiensis]	18712.9	Rheinheimera nanhaiensis [Bacteria]	1
536	WP_070049338.1	pyridoxal phosphate-dependent aminotransferase [Rheinheimera salexigens]	45480.7	Rheinheimera salexigens [Bacteria]	1
537	WP_053424342.1	phosphate ABC transporter ATP-binding protein [Rheinheimera tangshanensis]	31110	Pararheinheimera tangshanensis;Rheinheimera sp. KL1 [Bacteria]	1
538	WP_134055868.1	bifunctional GNAT family N-acetyltransferase/carbon-nitrogen hydrolase family protein [Rheinheimera aquimaris]	59009.6	Rheinheimera aquimaris [Bacteria]	1
539	WP_019677070.1	BON domain-containing protein [Rheinheimera perlucida]	20253.3	Rheinheimera perlucida [Bacteria]	1
540	WP_173501308.1	thiamine pyrophosphate-dependent dehydrogenase E1 component subunit alpha [Rheinheimera sp. YQF-2]	43907	[]	1
541	WP_068235194.1	threonine--tRNA ligase [Rheinheimera sp. EpRS3]	72744.6	Rheinheimera sp. EpRS3 [Bacteria]	1
				Total (with parcimony!)	2663

## Sheet: Table S6
Table S6: List of proteins identified for SS13 isolate using the database created from whole genome sequencing.
RAWfile	['Q14963_SS13.raw']
DATpath	\\susa\Data-Mascot\20230614
DATfile	F484206.dat
DBs	DB_CL_SS13_genome
DB fasta(s)	C:/inetpub/mascot/sequence/DB_CL/DB_CL_SS13_genome/current/DB_CL_SS13_genome_01.fasta
Number_of_spectra	14637
Mascot pvalue (FDR=0.0100)	0.0199
Number_of_PSMs	7487
Protein group	Accession	Description	Molecular Weight (Da)	Spectral count
1	KIAPNMCA_00081	hypothetical protein	50227.5	491
2	KIAPNMCA_04618	60 kDa chaperonin	31517.6	147
3	KIAPNMCA_05496	Vitamin B12 transporter BtuB	79246.4	115
4	KIAPNMCA_02205	Alanine dehydrogenase	39502.7	85
5	KIAPNMCA_01774	Vitamin B12 transporter BtuB	56587.4	79
6	KIAPNMCA_00914	Chaperone protein DnaK	57884.8	72
7	KIAPNMCA_04995	DNA-directed RNA polymerase subunit beta'	154957	70
8	KIAPNMCA_04990	Elongation factor Tu	27350.2	61
9	KIAPNMCA_04996	DNA-directed RNA polymerase subunit beta	150537	61
10	KIAPNMCA_01169	hypothetical protein	84848.4	59
11	KIAPNMCA_01391	Pyruvate dehydrogenase E1 component	73976.5	56
12	KIAPNMCA_01836	Succinate--CoA ligase [ADP-forming] subunit beta	41857.8	51
13	KIAPNMCA_01389	Dihydrolipoyl dehydrogenase	50168.2	50
14	KIAPNMCA_05497	Vitamin B12 transporter BtuB	29437.2	48
15	KIAPNMCA_00024	Elongation factor G 1	77159.8	48
16	KIAPNMCA_00294	DNA-binding protein HU-beta	8509.57	47
17	KIAPNMCA_05353	ATP synthase subunit beta	50004.8	46
18	KIAPNMCA_01776	Vitamin B12 transporter BtuB	33703.4	46
18	KIAPNMCA_00499	Vitamin B12 transporter BtuB	42580.7	5
19	KIAPNMCA_03723	hypothetical protein	11553.8	45
20	KIAPNMCA_02603	Isocitrate dehydrogenase [NADP] 2	81217.7	45
21	KIAPNMCA_05127	hypothetical protein	48092.9	43
22	KIAPNMCA_05356	ATP synthase subunit alpha	39984.8	42
23	KIAPNMCA_03599	Tol-Pal system protein TolQ	42189.4	41
24	KIAPNMCA_03601	hypothetical protein	26440.5	41
25	KIAPNMCA_00470	hypothetical protein	112592	40
26	KIAPNMCA_04617	60 kDa chaperonin	11562.1	39
27	KIAPNMCA_01840	hypothetical protein	62590.6	39
28	KIAPNMCA_03813	Chaperone protein HtpG	41159.9	38
29	KIAPNMCA_02497	NAD-specific glutamate dehydrogenase	75445.4	38
30	KIAPNMCA_01835	Dihydrolipoyllysine-residue succinyltransferase component of 2-oxoglutarate dehydrogenase complex	38297	38
31	KIAPNMCA_04385	Outer membrane porin F	39243.8	37
32	KIAPNMCA_05947	Outer membrane protein MIP	26319.6	37
33	KIAPNMCA_04956	DNA-directed RNA polymerase subunit alpha	36766.4	37
34	KIAPNMCA_02367	30S ribosomal protein S1	46251.9	36
35	KIAPNMCA_02499	NAD-specific glutamate dehydrogenase	58316.6	36
36	KIAPNMCA_04407	Malate dehydrogenase	31464.7	36
37	KIAPNMCA_00299	Trigger factor	48406.4	33
38	KIAPNMCA_04616	60 kDa chaperonin	14905.5	32
39	KIAPNMCA_01834	2-oxoglutarate dehydrogenase E1 component	105365	32
40	KIAPNMCA_01323	hypothetical protein	33912.5	30
41	KIAPNMCA_04981	50S ribosomal protein L4	22157.9	30
42	KIAPNMCA_04415	Aconitate hydratase B	72443.8	29
43	KIAPNMCA_00205	Efflux pump periplasmic linker BepF	40298	29
44	KIAPNMCA_04878	Dipeptidyl carboxypeptidase	81059.4	29
45	KIAPNMCA_02984	4-hydroxyphenylpyruvate dioxygenase	39937.4	29
46	KIAPNMCA_04124	Modulator of FtsH protease HflC	32914.1	28
47	KIAPNMCA_04983	50S ribosomal protein L3	16625.7	27
48	KIAPNMCA_04979	50S ribosomal protein L2	30208.2	27
49	KIAPNMCA_05717	Vitamin B12 transporter BtuB	37540.1	26
50	KIAPNMCA_03730	Peptidoglycan-associated lipoprotein	19274.9	26
51	KIAPNMCA_00543	Bifunctional protein PutA	66471.4	26
52	KIAPNMCA_00293	Peptidyl-prolyl cis-trans isomerase D	71042.3	26
53	KIAPNMCA_00295	Lon protease	59402.7	26
54	KIAPNMCA_04957	30S ribosomal protein S4	23379.7	26
55	KIAPNMCA_05346	hypothetical protein	88469.4	25
56	KIAPNMCA_05568	Transcription termination factor Rho	47291.9	25
57	KIAPNMCA_03825	Vitamin B12 transporter BtuB	51474.4	24
58	KIAPNMCA_03826	Vitamin B12 transporter BtuB	28464.5	24
59	KIAPNMCA_03931	Enolase	46131.5	24
60	KIAPNMCA_05359	ATP synthase subunit delta	19390.2	24
61	KIAPNMCA_01234	GTP-binding protein TypA/BipA	67840.5	24
62	KIAPNMCA_01390	Dihydrolipoyllysine-residue acetyltransferase component of pyruvate dehydrogenase complex	58836.6	23
63	KIAPNMCA_01250	Protein-export protein SecB	18189.2	23
64	KIAPNMCA_00645	Polyribonucleotide nucleotidyltransferase	70125.5	23
65	KIAPNMCA_01593	Periplasmic pH-dependent serine endoprotease DegQ	47735.2	22
66	KIAPNMCA_01827	Citrate synthase	25777.9	22
67	KIAPNMCA_01136	Acetylornithine/succinyldiaminopimelate aminotransferase	43824.5	22
68	KIAPNMCA_00660	ATP-dependent zinc metalloprotease FtsH	71178.3	21
69	KIAPNMCA_04399	Chromosome partition protein Smc	72352.4	21
69	KIAPNMCA_01552	hypothetical protein	58038.3	11
69	KIAPNMCA_05529	Methyl-accepting chemotaxis protein McpP	39331.1	4
69	KIAPNMCA_00755	IS66 family transposase ISPsy43	22382.3	2
69	KIAPNMCA_03775	Methyl-accepting chemotaxis protein McpB	44471.1	2
70	KIAPNMCA_02027	hypothetical protein	28549.8	21
71	KIAPNMCA_04997	50S ribosomal protein L7/L12	12245.5	21
72	KIAPNMCA_00790	Ribose-phosphate pyrophosphokinase	34515.1	20
73	KIAPNMCA_03594	hypothetical protein	30864.8	20
74	KIAPNMCA_04966	50S ribosomal protein L6	18955.3	20
75	KIAPNMCA_04999	50S ribosomal protein L1	24568.3	20
76	KIAPNMCA_04972	50S ribosomal protein L14	13460.5	20
77	KIAPNMCA_04976	30S ribosomal protein S3	26364.4	20
78	KIAPNMCA_01411	Protein translocase subunit SecA	72460.1	20
79	KIAPNMCA_04619	10 kDa chaperonin	10252.5	20
80	KIAPNMCA_01838	Succinate--CoA ligase [ADP-forming] subunit alpha	13918.1	20
81	KIAPNMCA_05186	Alkyl hydroperoxide reductase C	9881.08	20
82	KIAPNMCA_03802	Superoxide dismutase [Fe]	21512.6	20
83	KIAPNMCA_04125	hypothetical protein	26522.8	20
84	KIAPNMCA_00162	Vitamin B12 transporter BtuB	46429.2	20
85	KIAPNMCA_00163	Protein oar	109860	20
86	KIAPNMCA_01332	Phosphate-binding protein PstS	18956.7	20
87	KIAPNMCA_03814	Chaperone protein HtpG	21157.7	19
88	KIAPNMCA_04991	Elongation factor Tu 2	9544.87	18
89	KIAPNMCA_04964	30S ribosomal protein S5	17643.3	18
90	KIAPNMCA_04159	Outer membrane protein TolC	32814.1	18
91	KIAPNMCA_02115	Phenylalanine--tRNA ligase beta subunit	82497.2	18
92	KIAPNMCA_04993	30S ribosomal protein S7	17705.5	18
93	KIAPNMCA_05669	Phosphoenolpyruvate carboxykinase (ATP)	58937.4	18
94	KIAPNMCA_00420	50S ribosomal protein L19	13441.3	18
95	KIAPNMCA_03857	Outer membrane protein assembly factor BamA	79230	18
96	KIAPNMCA_03853	Chaperone protein Skp	13806.3	18
97	KIAPNMCA_02106	Outer membrane protein assembly factor BamC	29196.9	17
98	KIAPNMCA_01085	Nucleoside diphosphate kinase	15629	17
99	KIAPNMCA_03868	30S ribosomal protein S2	15370.1	17
100	KIAPNMCA_02983	Homogentisate 1,2-dioxygenase	43576.4	17
101	KIAPNMCA_03967	Phosphoribosylformylglycinamidine synthase	86954.7	17
102	KIAPNMCA_01331	Phosphate-binding protein PstS	14634.6	17
103	KIAPNMCA_02957	Serine hydroxymethyltransferase	44016.3	16
104	KIAPNMCA_04112	50S ribosomal protein L9	15691.5	16
105	KIAPNMCA_03863	Ribosome-recycling factor	20538.9	16
106	KIAPNMCA_02498	NAD-specific glutamate dehydrogenase	48500.8	16
107	KIAPNMCA_00434	Chaperone protein ClpB	96521.8	16
108	KIAPNMCA_00153	4-hydroxy-tetrahydrodipicolinate synthase	27411.3	16
109	KIAPNMCA_04096	Alanine--tRNA ligase	80071.1	16
110	KIAPNMCA_05166	Cytochrome c4	22541.2	15
111	KIAPNMCA_00175	hypothetical protein	24783	15
112	KIAPNMCA_03715	Osmotically-inducible protein Y	19752.4	15
113	KIAPNMCA_04969	50S ribosomal protein L5	10432.4	15
114	KIAPNMCA_03866	Elongation factor Ts	30667	15
115	KIAPNMCA_00913	Chaperone protein DnaJ	41216.7	15
116	KIAPNMCA_04998	50S ribosomal protein L10	17601.4	15
117	KIAPNMCA_00201	Asp/Glu-specific dipeptidyl-peptidase	35580	15
118	KIAPNMCA_01831	Succinate dehydrogenase flavoprotein subunit	53110.6	15
119	KIAPNMCA_03731	Tol-Pal system protein TolB	49326.5	15
120	KIAPNMCA_00649	Translation initiation factor IF-2	61498	15
121	KIAPNMCA_00891	50S ribosomal protein L25	21883.5	15
122	KIAPNMCA_04418	Neutral endopeptidase	64644.3	14
123	KIAPNMCA_04929	Cell shape-determining protein MreB	37072.1	14
124	KIAPNMCA_01590	50S ribosomal protein L13	15859.5	14
125	KIAPNMCA_04115	30S ribosomal protein S6	14592.5	14
126	KIAPNMCA_03098	UDP-N-acetyl-D-glucosamine 6-dehydrogenase	46974.6	14
127	KIAPNMCA_02961	Cold shock-like protein CspLA	7712.92	14
128	KIAPNMCA_04405	50S ribosomal protein L21	11464.2	14
129	KIAPNMCA_02982	hypothetical protein	37081.4	14
130	KIAPNMCA_01872	Ribonuclease E	76758.8	14
131	KIAPNMCA_00021	hypothetical protein	19097.9	14
132	KIAPNMCA_03979	GMP synthase [glutamine-hydrolyzing]	58751.1	14
133	KIAPNMCA_04729	Oligopeptidase A	67207.5	14
134	KIAPNMCA_03932	CTP synthase	60192.3	14
135	KIAPNMCA_02607	Adenylosuccinate lyase	51111.4	14
136	KIAPNMCA_00500	Vitamin B12 transporter BtuB	59186.3	14
137	KIAPNMCA_00493	Aerobic respiration control protein ArcA	19949.7	14
138	KIAPNMCA_04971	50S ribosomal protein L24	11570.4	13
139	KIAPNMCA_03875	2,3,4,5-tetrahydropyridine-2,6-dicarboxylate N-succinyltransferase	27622	13
140	KIAPNMCA_05284	Glutamine--fructose-6-phosphate aminotransferase [isomerizing]	53859.9	13
141	KIAPNMCA_01075	Outer membrane protein assembly factor BamB	43152.3	13
142	KIAPNMCA_05352	ATP synthase epsilon chain	9669.06	13
143	KIAPNMCA_04962	50S ribosomal protein L15	14889.3	13
144	KIAPNMCA_01828	Citrate synthase	22568.1	13
145	KIAPNMCA_00101	Glycine dehydrogenase (decarboxylating)	39106.2	13
146	KIAPNMCA_04624	Biotin carboxylase	49265.2	13
147	KIAPNMCA_04992	Elongation factor G	77682.9	13
148	KIAPNMCA_01833	Succinate dehydrogenase iron-sulfur subunit	27216.5	13
149	KIAPNMCA_03338	UDP-glucose 6-dehydrogenase	49551.3	13
150	KIAPNMCA_04393	Chaperone SurA	42746.1	13
151	KIAPNMCA_02732	Flagellin	28700.9	13
151	KIAPNMCA_02735	Flagellin	28554.9	1
152	KIAPNMCA_05360	ATP synthase subunit b	17415.4	13
153	KIAPNMCA_03350	hypothetical protein	23045.8	13
154	KIAPNMCA_03346	hypothetical protein	81599.5	12
155	KIAPNMCA_05718	Fe(3+) dicitrate transport protein FecA	23477.4	12
156	KIAPNMCA_05126	Vitamin B12 transporter BtuB	36694.6	12
157	KIAPNMCA_00202	Asp/Glu-specific dipeptidyl-peptidase	23387.8	12
158	KIAPNMCA_00438	Outer membrane protein assembly factor BamD	32746.7	12
159	KIAPNMCA_01456	Protein translocase subunit SecD	36262.8	12
160	KIAPNMCA_01125	Phosphoribosylamine--glycine ligase	45279.1	12
161	KIAPNMCA_01286	hypothetical protein	43324.5	12
162	KIAPNMCA_00296	Lon protease	31914.6	12
163	KIAPNMCA_00317	hypothetical protein	20366.8	11
164	KIAPNMCA_05895	hypothetical protein	100798	11
165	KIAPNMCA_05000	50S ribosomal protein L11	14990	11
166	KIAPNMCA_00034	Dipeptidyl-peptidase 5	75605	11
167	KIAPNMCA_01325	Phosphate import ATP-binding protein PstB 3	32646.7	11
168	KIAPNMCA_04017	Protein GrpE	19475.7	11
169	KIAPNMCA_04122	Adenylosuccinate synthetase	47259.6	11
170	KIAPNMCA_04978	30S ribosomal protein S19	10434.7	11
171	KIAPNMCA_00652	Transcription termination/antitermination protein NusA	55425.3	11
172	KIAPNMCA_00930	Outer membrane protein W	24678.7	11
173	KIAPNMCA_03982	Inosine-5'-monophosphate dehydrogenase	24905	11
174	KIAPNMCA_00545	Bifunctional protein PutA	38582	11
175	KIAPNMCA_03602	Fructose-bisphosphate aldolase	38643.4	11
176	KIAPNMCA_03105	FKBP-type 22 kDa peptidyl-prolyl cis-trans isomerase	21881	11
177	KIAPNMCA_03597	Biopolymer transport protein ExbD	14931.8	10
178	KIAPNMCA_01883	Acyl carrier protein	8664.29	10
179	KIAPNMCA_00071	hypothetical protein	10794.5	10
180	KIAPNMCA_01471	hypothetical protein	21545	10
181	KIAPNMCA_04967	30S ribosomal protein S8	13951.5	10
182	KIAPNMCA_03349	hypothetical protein	18846.3	10
183	KIAPNMCA_04980	50S ribosomal protein L23	10989	10
184	KIAPNMCA_04276	hypothetical protein	74862.7	10
185	KIAPNMCA_00663	Lysine--tRNA ligase	57935.4	10
186	KIAPNMCA_02202	Cold shock-like protein CspA	7484.78	10
187	KIAPNMCA_00618	D-alanyl-D-alanine carboxypeptidase DacC	23458	10
188	KIAPNMCA_02375	DNA gyrase subunit A	87645.6	10
189	KIAPNMCA_04129	RNA-binding protein Hfq	9556.92	10
190	KIAPNMCA_00728	Na(+)-translocating NADH-quinone reductase subunit A	32196	10
191	KIAPNMCA_03902	Prolyl endopeptidase	48238.1	10
192	KIAPNMCA_01839	Vitamin B12 transporter BtuB	22709.8	10
193	KIAPNMCA_02305	DNA protection during starvation protein	17287.9	10
194	KIAPNMCA_04324	Tricorn protease	60168	10
195	KIAPNMCA_00544	Bifunctional protein PutA	36633.9	10
196	KIAPNMCA_03607	S-adenosylmethionine synthase	41999.2	10
197	KIAPNMCA_03791	3-oxoacyl-[acyl-carrier-protein] synthase 1	42362.1	10
198	KIAPNMCA_01236	Glutamine synthetase	32381.3	10
199	KIAPNMCA_05915	Dipeptidyl aminopeptidase BIII	74432	10
200	KIAPNMCA_00099	Glycine dehydrogenase (decarboxylating)	21321.4	9
201	KIAPNMCA_02929	Vitamin B12 transporter BtuB	17760.1	9
202	KIAPNMCA_02542	Ferric uptake regulation protein	16401.5	9
203	KIAPNMCA_04965	50S ribosomal protein L18	12718.9	9
204	KIAPNMCA_00658	Phosphoglucosamine mutase	48600.1	9
205	KIAPNMCA_00082	Secretin XpsD	73284.4	9
206	KIAPNMCA_01212	ATP-dependent protease ATPase subunit HslU	24674.8	9
207	KIAPNMCA_00206	Multidrug resistance protein MdtF	49631.4	9
208	KIAPNMCA_05372	ATP-dependent RNA helicase DeaD	28442	9
209	KIAPNMCA_00982	Fructose-1,6-bisphosphatase class 1	20933.5	9
210	KIAPNMCA_00154	4-hydroxy-tetrahydrodipicolinate synthase	9305.73	9
211	KIAPNMCA_01775	hypothetical protein	12575.2	9
212	KIAPNMCA_04160	Outer membrane protein TolC	13124	9
213	KIAPNMCA_03189	hypothetical protein	28089.5	9
214	KIAPNMCA_05703	Neutral endopeptidase	66982.4	9
215	KIAPNMCA_01589	30S ribosomal protein S9	14627.9	9
216	KIAPNMCA_05185	Alkyl hydroperoxide reductase C	9441.76	9
217	KIAPNMCA_02126	hypothetical protein	83783.2	9
218	KIAPNMCA_05840	hypothetical protein	57284.1	9
219	KIAPNMCA_02998	Phage shock protein A	21799.3	9
220	KIAPNMCA_02415	Tricorn protease	84671.6	9
221	KIAPNMCA_02882	Peptidyl-prolyl cis-trans isomerase B	18191	9
222	KIAPNMCA_01308	N-acetylcysteine deacetylase	47096.2	9
223	KIAPNMCA_04914	Branched-chain-amino-acid transaminase 1	29175.8	9
224	KIAPNMCA_05107	Thiol:disulfide interchange protein DsbA	23878.2	9
225	KIAPNMCA_02672	Chemotaxis protein CheA	77479.5	9
226	KIAPNMCA_04959	30S ribosomal protein S13	13232.4	9
227	KIAPNMCA_04977	50S ribosomal protein L22	12124.8	8
228	KIAPNMCA_03811	Adenylate kinase	23608.2	8
229	KIAPNMCA_03595	hypothetical protein	16211.6	8
230	KIAPNMCA_04682	50S ribosomal protein L28	8982.77	8
231	KIAPNMCA_05893	Protein QmcA	29495.5	8
232	KIAPNMCA_02920	Adenine deaminase	71381.4	8
233	KIAPNMCA_02928	Vitamin B12 transporter BtuB	48794.9	8
234	KIAPNMCA_05355	ATP synthase gamma chain	16691	8
235	KIAPNMCA_04188	RNA polymerase sigma factor RpoD	70368.6	8
236	KIAPNMCA_05357	ATP synthase subunit alpha	7804.2	8
237	KIAPNMCA_01868	Acetyl-coenzyme A synthetase	44229.1	8
238	KIAPNMCA_02664	Chemotaxis protein CheW	15482	8
239	KIAPNMCA_03867	30S ribosomal protein S2	10922.6	8
240	KIAPNMCA_01324	Phosphate-specific transport system accessory protein PhoU	26956.9	8
241	KIAPNMCA_05400	Glycine--tRNA ligase beta subunit	45760.4	8
242	KIAPNMCA_05654	Secretin GspD	76568.7	8
243	KIAPNMCA_00100	Glycine dehydrogenase (decarboxylating)	43175.4	8
244	KIAPNMCA_01896	2-methylcitrate dehydratase (2-methyl-trans-aconitate forming)	94822.5	8
244	KIAPNMCA_01060	Aconitate hydratase A	98972.4	1
245	KIAPNMCA_01211	ATP-dependent protease ATPase subunit HslU	24534.9	8
246	KIAPNMCA_01210	ATP-dependent protease subunit HslV	18617.7	8
247	KIAPNMCA_00983	Inorganic pyrophosphatase	19565	8
248	KIAPNMCA_05572	Superoxide dismutase [Cu-Zn]	18430.9	8
249	KIAPNMCA_05373	ATP-dependent RNA helicase DeaD	32467	8
250	KIAPNMCA_00053	hypothetical protein	68866.1	8
251	KIAPNMCA_01458	Sec translocon accessory complex subunit YajC	11237.1	8
252	KIAPNMCA_04792	Dipeptidyl-peptidase 5	75750.8	8
253	KIAPNMCA_02414	Tricorn protease	38181.6	8
254	KIAPNMCA_00907	Carbamoyl-phosphate synthase large chain	118543	8
255	KIAPNMCA_01164	L-arabonate dehydratase	40766.5	8
256	KIAPNMCA_00638	hypothetical protein	13392.9	8
257	KIAPNMCA_03039	hypothetical protein	8642.48	7
258	KIAPNMCA_02402	Phosphoenolpyruvate synthase	87312	7
259	KIAPNMCA_05157	hypothetical protein	26636.4	7
260	KIAPNMCA_03816	Nucleoid-associated protein YbaB	13291.7	7
261	KIAPNMCA_04634	Bifunctional purine biosynthesis protein PurH	56660	7
262	KIAPNMCA_05358	ATP synthase subunit alpha	7686.83	7
263	KIAPNMCA_04144	hypothetical protein	63634.6	7
264	KIAPNMCA_05137	Alpha,alpha-trehalose phosphorylase	55283.6	7
265	KIAPNMCA_04963	50S ribosomal protein L30	6660.69	7
266	KIAPNMCA_00131	Septum site-determining protein MinD	29549.5	7
267	KIAPNMCA_01149	Alpha-ketoglutaric semialdehyde dehydrogenase	54789.8	7
268	KIAPNMCA_03190	Beta-barrel assembly-enhancing protease	34414.8	7
269	KIAPNMCA_03824	hypothetical protein	13168.5	7
270	KIAPNMCA_05498	Phosphoenolpyruvate carboxylase	62866.8	7
271	KIAPNMCA_01895	2-methylcitrate synthase	31879.4	7
272	KIAPNMCA_02377	Ribonucleoside-diphosphate reductase 1 subunit alpha	86088.9	7
273	KIAPNMCA_00729	Enoyl-[acyl-carrier-protein] reductase [NADH]	43630.2	7
274	KIAPNMCA_04970	50S ribosomal protein L5	6051.29	7
275	KIAPNMCA_01093	Cysteine desulfurase IscS	44766	7
276	KIAPNMCA_02339	hypothetical protein	99829.5	7
277	KIAPNMCA_02518	Lipoamide acyltransferase component of branched-chain alpha-keto acid dehydrogenase complex	30154.8	7
278	KIAPNMCA_01516	hypothetical protein	50613.4	7
279	KIAPNMCA_02907	Aspartate aminotransferase	19932.1	7
280	KIAPNMCA_02466	Tyrocidine synthase 3	335925	7
281	KIAPNMCA_03734	Tol-Pal system protein TolQ	24888.2	7
282	KIAPNMCA_03980	Inosine-5'-monophosphate dehydrogenase	9840.99	7
283	KIAPNMCA_05388	Membrane protein insertase YidC	28018.1	7
284	KIAPNMCA_03606	Transketolase 1	55454.2	7
285	KIAPNMCA_05569	Thioredoxin 1	11935.2	7
286	KIAPNMCA_02572	Cysteine synthase A	27889.7	7
287	KIAPNMCA_01507	hypothetical protein	26899.9	7
288	KIAPNMCA_01851	Elongation factor P	20891.3	6
289	KIAPNMCA_03611	Glutathione synthetase	35843.5	6
290	KIAPNMCA_03256	Acyl-CoA dehydrogenase	42448.1	6
291	KIAPNMCA_00764	Vitamin B12 transporter BtuB	89376.9	6
292	KIAPNMCA_01205	NADP-dependent malic enzyme	45472.6	6
293	KIAPNMCA_04118	Ribonuclease R	66088.2	6
294	KIAPNMCA_05769	Peroxiredoxin OsmC	15701.8	6
295	KIAPNMCA_02548	hypothetical protein	83014.9	6
296	KIAPNMCA_00036	Fumarate hydratase class I, anaerobic	55145.2	6
297	KIAPNMCA_03789	Aspartate-semialdehyde dehydrogenase 2	36995.9	6
298	KIAPNMCA_03261	Acyl-CoA dehydrogenase	42817.5	6
299	KIAPNMCA_01361	Vitamin B12 transporter BtuB	79861.7	6
300	KIAPNMCA_04982	50S ribosomal protein L3	5017.82	6
301	KIAPNMCA_00103	Aminomethyltransferase	15982.4	6
302	KIAPNMCA_01595	UDP-N-acetylglucosamine 1-carboxyvinyltransferase	44719.4	6
303	KIAPNMCA_02274	hypothetical protein	42945.9	6
304	KIAPNMCA_02273	Glyceraldehyde-3-phosphate dehydrogenase-like protein	39515.6	6
305	KIAPNMCA_05873	hypothetical protein	27973.6	6
306	KIAPNMCA_02989	Putative pterin-4-alpha-carbinolamine dehydratase	13003.6	6
307	KIAPNMCA_01134	N-succinylglutamate 5-semialdehyde dehydrogenase	52862.1	6
308	KIAPNMCA_01870	hypothetical protein	26072.2	6
309	KIAPNMCA_00208	Multidrug resistance protein MexB	36612.4	6
310	KIAPNMCA_03993	hypothetical protein	21653.2	6
311	KIAPNMCA_00651	Translation initiation factor IF-2	11634.2	6
312	KIAPNMCA_00150	Alpha-ketoglutaric semialdehyde dehydrogenase 2	51155.9	6
313	KIAPNMCA_03274	putative succinyl-CoA:3-ketoacid coenzyme A transferase subunit A	17092.9	6
314	KIAPNMCA_01415	Cell division protein FtsZ	40009.7	6
315	KIAPNMCA_02587	hypothetical protein	13304	6
316	KIAPNMCA_05570	ATP-dependent RNA helicase RhlB	47669.5	6
317	KIAPNMCA_02908	Aspartate aminotransferase	14288.3	6
318	KIAPNMCA_00604	Leucine--tRNA ligase	51413.1	6
319	KIAPNMCA_01841	Glutamine--tRNA ligase	64000.7	6
320	KIAPNMCA_02637	UDP-N-acetylglucosamine 2-epimerase	42012.4	6
321	KIAPNMCA_03360	50S ribosomal protein L20	13538.5	6
322	KIAPNMCA_02593	Thioredoxin reductase	34213.1	6
323	KIAPNMCA_04515	hypothetical protein	14625.4	6
324	KIAPNMCA_04279	Cytosol non-specific dipeptidase	43628.2	6
325	KIAPNMCA_04955	50S ribosomal protein L17	15224	6
326	KIAPNMCA_00915	Chaperone protein DnaK	5644.95	6
327	KIAPNMCA_01333	Glyceraldehyde-3-phosphate dehydrogenase 3	33866.6	6
328	KIAPNMCA_01330	hypothetical protein	55002.8	6
329	KIAPNMCA_05433	Peptide deformylase	21667.4	5
330	KIAPNMCA_03596	hypothetical protein	22430.8	5
331	KIAPNMCA_03598	Tol-Pal system protein TolQ	19745.4	5
332	KIAPNMCA_04487	Cytosol aminopeptidase	47143.1	5
333	KIAPNMCA_02921	hypothetical protein	34764.8	5
334	KIAPNMCA_05599	hypothetical protein	48696.7	5
335	KIAPNMCA_02952	6,7-dimethyl-8-ribityllumazine synthase	16150.6	5
336	KIAPNMCA_00987	hypothetical protein	27552.8	5
337	KIAPNMCA_03161	hypothetical protein	61761.7	5
338	KIAPNMCA_01867	Acetyl-coenzyme A synthetase	19835.1	5
339	KIAPNMCA_00459	Dipeptidyl-peptidase 5	66034.9	5
340	KIAPNMCA_03099	UDP-N-acetylglucosamine 4-epimerase	36122.2	5
341	KIAPNMCA_05002	Transcription termination/antitermination protein NusG	7993.07	5
342	KIAPNMCA_03864	Uridylate kinase	7968.1	5
343	KIAPNMCA_01495	2-amino-3-ketobutyrate coenzyme A ligase	14696.9	5
344	KIAPNMCA_03347	Polysialic acid transport protein KpsD	19045.9	5
345	KIAPNMCA_02433	Glucose-1-phosphate adenylyltransferase	45932.3	5
346	KIAPNMCA_02435	Protease 4	68261.4	5
347	KIAPNMCA_04661	hypothetical protein	40692	5
348	KIAPNMCA_04984	30S ribosomal protein S10	5184.84	5
349	KIAPNMCA_04151	DNA topoisomerase 4 subunit A	46132.7	5
350	KIAPNMCA_01894	2-methylisocitrate lyase	32000.2	5
351	KIAPNMCA_04939	hypothetical protein	19758.2	5
352	KIAPNMCA_00104	Aminomethyltransferase	23697.9	5
353	KIAPNMCA_05347	hypothetical protein	33196.7	5
354	KIAPNMCA_04123	hypothetical protein	44371.2	5
355	KIAPNMCA_04126	Modulator of FtsH protease HflK	12631.5	5
356	KIAPNMCA_04973	30S ribosomal protein S17	9610.03	5
357	KIAPNMCA_04974	50S ribosomal protein L29	7085.94	5
358	KIAPNMCA_00159	Vitamin B12 transporter BtuB	21075.4	5
359	KIAPNMCA_01417	Cell division protein FtsA	32193.3	5
360	KIAPNMCA_03740	Aspartate--tRNA ligase	65851.4	5
361	KIAPNMCA_00939	Glutamate-1-semialdehyde 2,1-aminomutase	34144.4	5
362	KIAPNMCA_03181	hypothetical protein	52344.4	5
363	KIAPNMCA_03259	Acetyl-CoA acetyltransferase	40459.7	5
364	KIAPNMCA_02017	hypothetical protein	72622.7	5
365	KIAPNMCA_02304	putative ABC transporter ATP-binding protein YbiT	58393.7	5
366	KIAPNMCA_01190	Penicillin-binding protein 1A	50726.7	5
367	KIAPNMCA_02522	Pyruvate dehydrogenase E1 component subunit alpha	39397.6	5
368	KIAPNMCA_01017	CRISPR-associated protein Csy3	36427.7	5
369	KIAPNMCA_05141	Single-stranded DNA-binding protein	22322.9	5
370	KIAPNMCA_00423	30S ribosomal protein S16	9296.04	5
371	KIAPNMCA_02436	hypothetical protein	32456.2	5
372	KIAPNMCA_04490	Valine--tRNA ligase	108090	5
373	KIAPNMCA_00492	Regulator of RpoS	9522.87	5
374	KIAPNMCA_00893	Ribosome-binding ATPase YchF	39852.4	5
375	KIAPNMCA_04958	30S ribosomal protein S11	13865.3	5
376	KIAPNMCA_03992	Imidazolonepropionase	18985	5
377	KIAPNMCA_03999	Tyrosine--tRNA ligase	44747.1	5
378	KIAPNMCA_01586	Ammonia monooxygenase gamma subunit	27543	4
379	KIAPNMCA_01150	Acetylornithine/succinyldiaminopimelate aminotransferase	78822.5	4
380	KIAPNMCA_04029	Efflux pump periplasmic linker BepF	39079.2	4
381	KIAPNMCA_02918	hypothetical protein	22881.7	4
382	KIAPNMCA_00257	hypothetical protein	12947.9	4
383	KIAPNMCA_00910	Alcohol dehydrogenase YqhD	42246.9	4
384	KIAPNMCA_00916	Chaperone protein DnaK	6221.14	4
385	KIAPNMCA_03040	hypothetical protein	10140	4
386	KIAPNMCA_00222	Twitching mobility protein	38777.2	4
387	KIAPNMCA_02535	Phosphoglucomutase	59953.8	4
388	KIAPNMCA_02427	Asparagine--tRNA ligase	24860.4	4
389	KIAPNMCA_00092	Type II secretion system protein G	14805.5	4
390	KIAPNMCA_01270	Formyltetrahydrofolate deformylase	18132.6	4
391	KIAPNMCA_01074	GTPase Der	17191.9	4
392	KIAPNMCA_03258	Methylmalonate-semialdehyde dehydrogenase [acylating]	31816.4	4
393	KIAPNMCA_02211	Serine--tRNA ligase	51636.9	4
394	KIAPNMCA_00116	Glutamate--tRNA ligase	37698.2	4
395	KIAPNMCA_03603	Phosphoglycerate kinase	38981.4	4
396	KIAPNMCA_01193	Argininosuccinate synthase	26972.8	4
397	KIAPNMCA_05596	Ubiquinone/menaquinone biosynthesis C-methyltransferase UbiE	27852.4	4
398	KIAPNMCA_02368	30S ribosomal protein S1	14239.7	4
399	KIAPNMCA_03168	hypothetical protein	44804.1	4
400	KIAPNMCA_02174	Cbb3-type cytochrome c oxidase subunit CcoP2	36411.1	4
401	KIAPNMCA_03095	hypothetical protein	101604	4
402	KIAPNMCA_00132	Cell division topological specificity factor	10098.3	4
403	KIAPNMCA_05001	Transcription termination/antitermination protein NusG	12456.4	4
404	KIAPNMCA_02108	Phosphoribosylaminoimidazole-succinocarboxamide synthase	17007.9	4
405	KIAPNMCA_02107	Outer membrane protein assembly factor BamC	11001.7	4
406	KIAPNMCA_03785	Acetyl-coenzyme A carboxylase carboxyl transferase subunit beta	33444	4
407	KIAPNMCA_00149	putative peptidase	42448.3	4
408	KIAPNMCA_03276	putative succinyl-CoA:3-ketoacid coenzyme A transferase subunit B	9690.09	4
409	KIAPNMCA_02504	putative protein	36701.7	4
410	KIAPNMCA_05169	hypothetical protein	13837.9	4
411	KIAPNMCA_05160	Imidazolonepropionase	42264.5	4
412	KIAPNMCA_03949	Elongation factor 4	67419.1	4
413	KIAPNMCA_01592	Inner membrane protein YhcB	16178.3	4
414	KIAPNMCA_01598	Intermembrane phospholipid transport system binding protein MlaC	25267.2	4
415	KIAPNMCA_02930	hypothetical protein	18215.5	4
416	KIAPNMCA_00068	hypothetical protein	80142.1	4
417	KIAPNMCA_00720	Na(+)-translocating NADH-quinone reductase subunit F	21954.2	4
418	KIAPNMCA_05722	Glutathione hydrolase-like YwrD proenzyme	62160.4	4
419	KIAPNMCA_02113	Phenylalanine--tRNA ligase alpha subunit	13265.1	4
420	KIAPNMCA_00650	hypothetical protein	25702.5	4
421	KIAPNMCA_04059	Nitrogen regulatory protein P-II	10981.7	4
422	KIAPNMCA_01496	2-amino-3-ketobutyrate coenzyme A ligase	30620.2	4
423	KIAPNMCA_05935	Biosynthetic arginine decarboxylase	23106.9	4
424	KIAPNMCA_01412	Protein translocase subunit SecA	30866.8	4
425	KIAPNMCA_04752	Vitamin B12 transporter BtuB	86065	4
426	KIAPNMCA_01832	Succinate dehydrogenase flavoprotein subunit	12988.4	4
427	KIAPNMCA_01884	3-oxoacyl-[acyl-carrier-protein] synthase 2	46506.6	4
428	KIAPNMCA_05663	Type II secretion system protein L	44589.1	4
429	KIAPNMCA_00113	D-3-phosphoglycerate dehydrogenase	38682.2	4
430	KIAPNMCA_01584	Stringent starvation protein A	14223.3	4
431	KIAPNMCA_00501	hypothetical protein	7264.74	4
432	KIAPNMCA_02906	Aspartate aminotransferase	9565.01	4
433	KIAPNMCA_01227	Urocanate hydratase	57028.8	4
434	KIAPNMCA_04045	Organic hydroperoxide resistance protein OhrB	14248.3	4
435	KIAPNMCA_02990	Phenylalanine-4-hydroxylase	30655.5	4
436	KIAPNMCA_04396	Ribosomal RNA small subunit methyltransferase A	30712.2	4
437	KIAPNMCA_00300	Gamma-glutamyl phosphate reductase	45094	4
438	KIAPNMCA_01877	50S ribosomal protein L32	6189.19	4
439	KIAPNMCA_01261	hypothetical protein	19813.6	4
440	KIAPNMCA_04692	hypothetical protein	32834.8	4
441	KIAPNMCA_05929	Chaperedoxin	31711.6	4
442	KIAPNMCA_05957	hypothetical protein	18017.6	4
443	KIAPNMCA_03075	Asparagine synthetase [glutamine-hydrolyzing] 1	52429.6	4
444	KIAPNMCA_03071	hypothetical protein	42959.5	4
445	KIAPNMCA_05396	DNA gyrase subunit B	46222.5	4
446	KIAPNMCA_00297	ATP-dependent Clp protease ATP-binding subunit ClpX	47281.6	4
447	KIAPNMCA_05470	Diaminopimelate decarboxylase	45914.8	4
448	KIAPNMCA_00261	Toluene efflux pump membrane transporter TtgE	21677.3	4
449	KIAPNMCA_03217	Polyketide synthase PksN	100098	4
450	KIAPNMCA_05692	Vitamin B12 transporter BtuB	102090	4
451	KIAPNMCA_02216	Modulator of FtsH protease YccA	23676.5	3
452	KIAPNMCA_03135	hypothetical protein	40243.1	3
453	KIAPNMCA_00255	hypothetical protein	42124	3
454	KIAPNMCA_04417	Neutral endopeptidase	13417.9	3
455	KIAPNMCA_03729	Cell division coordinator CpoB	29136	3
456	KIAPNMCA_02539	Flavodoxin	20049.7	3
457	KIAPNMCA_04681	50S ribosomal protein L33	6056.35	3
458	KIAPNMCA_00676	Transaldolase B	34422.8	3
459	KIAPNMCA_01073	GTPase Der	28370	3
460	KIAPNMCA_03103	D-lactate dehydrogenase	36526.9	3
461	KIAPNMCA_02366	Integration host factor subunit beta	10682.7	3
462	KIAPNMCA_03948	Signal peptidase I	34614.8	3
463	KIAPNMCA_02084	hypothetical protein	34352.2	3
464	KIAPNMCA_03765	hypothetical protein	63832.8	3
465	KIAPNMCA_03162	hypothetical protein	22614.7	3
466	KIAPNMCA_05135	Beta-phosphoglucomutase	17200	3
467	KIAPNMCA_00964	3-methyl-2-oxobutanoate hydroxymethyltransferase	28152.5	3
468	KIAPNMCA_03713	hypothetical protein	20134	3
469	KIAPNMCA_00325	Proline--tRNA ligase	63839.8	3
470	KIAPNMCA_02331	Methionine--tRNA ligase	41301.3	3
471	KIAPNMCA_03780	Amidophosphoribosyltransferase	38092.6	3
472	KIAPNMCA_00623	Lipoyl synthase	37170.1	3
473	KIAPNMCA_03262	Methylmalonyl-CoA carboxyltransferase 12S subunit	58365.7	3
474	KIAPNMCA_04304	hypothetical protein	34503.8	3
475	KIAPNMCA_00603	Leucine--tRNA ligase	22392.3	3
476	KIAPNMCA_00152	4-hydroxyproline 2-epimerase	16043	3
477	KIAPNMCA_03128	hypothetical protein	34786.4	3
478	KIAPNMCA_02430	Putative NAD(P)H nitroreductase YdjA	20469.4	3
479	KIAPNMCA_04400	hypothetical protein	13442.9	3
480	KIAPNMCA_03580	hypothetical protein	17099.6	3
481	KIAPNMCA_02610	Leucine dehydrogenase	37467.1	3
482	KIAPNMCA_04938	hypothetical protein	17324.2	3
483	KIAPNMCA_00061	Fatty acid metabolism regulator protein	27050.2	3
484	KIAPNMCA_01189	Penicillin-binding protein 1A	21906.7	3
485	KIAPNMCA_02374	DNA gyrase subunit A	10544.3	3
486	KIAPNMCA_02373	Phosphoserine aminotransferase	26722.5	3
487	KIAPNMCA_02272	Glyceraldehyde-3-phosphate dehydrogenase-like protein	11903.4	3
488	KIAPNMCA_00412	hypothetical protein	42618.6	3
489	KIAPNMCA_03232	Glutamate-1-semialdehyde 2,1-aminomutase	180067	3
490	KIAPNMCA_01693	hypothetical protein	41825.5	3
491	KIAPNMCA_00581	Lon protease	69349.9	3
492	KIAPNMCA_01879	3-oxoacyl-[acyl-carrier-protein] synthase 3 protein 1	34911.6	3
493	KIAPNMCA_02182	Glyceraldehyde-3-phosphate dehydrogenase 1	20994.5	3
494	KIAPNMCA_03705	hypothetical protein	62732.1	3
495	KIAPNMCA_03996	Imidazolonepropionase	18600.8	3
496	KIAPNMCA_03997	hypothetical protein	109570	3
497	KIAPNMCA_00207	Multidrug resistance protein MdtC	29380.2	3
498	KIAPNMCA_04975	50S ribosomal protein L16	15547.4	3
499	KIAPNMCA_00029	S-(hydroxymethyl)glutathione dehydrogenase	40231.4	3
500	KIAPNMCA_02114	Phenylalanine--tRNA ligase alpha subunit	21674.9	3
501	KIAPNMCA_03968	Phosphoribosylformylglycinamidine synthase	15856.9	3
502	KIAPNMCA_01252	putative protein YibN	15587.4	3
503	KIAPNMCA_05345	hypothetical protein	21266.9	3
504	KIAPNMCA_00151	putative protein	18196.1	3
505	KIAPNMCA_05934	Biosynthetic arginine decarboxylase	49135.8	3
506	KIAPNMCA_00958	Peptidase B	45577.9	3
507	KIAPNMCA_02341	Isoleucine--tRNA ligase	119185	3
508	KIAPNMCA_01837	Succinate--CoA ligase [ADP-forming] subunit alpha	16752.7	3
509	KIAPNMCA_00838	hypothetical protein	89837.7	3
510	KIAPNMCA_00938	Aspartate carbamoyltransferase catalytic subunit	28559.4	3
511	KIAPNMCA_03187	UDP-N-acetyl-D-mannosamine dehydrogenase	32740.5	3
512	KIAPNMCA_02514	RNA chaperone ProQ	24734.2	3
513	KIAPNMCA_00839	hypothetical protein	11037.4	3
514	KIAPNMCA_01435	Ribosomal RNA small subunit methyltransferase H	11611.2	3
515	KIAPNMCA_03838	Acetyl-coenzyme A carboxylase carboxyl transferase subunit alpha	17093.9	3
516	KIAPNMCA_03833	hypothetical protein	32004.9	3
517	KIAPNMCA_00503	Isoaspartyl dipeptidase	41273.8	3
518	KIAPNMCA_03257	Methylmalonate-semialdehyde dehydrogenase [acylating]	22793.5	3
519	KIAPNMCA_01426	UDP-N-acetylmuramoyl-tripeptide--D-alanyl-D-alanine ligase	16502.6	3
520	KIAPNMCA_05026	hypothetical protein	53133.5	3
521	KIAPNMCA_01588	Ubiquinol-cytochrome c reductase iron-sulfur subunit	21536.9	3
522	KIAPNMCA_03483	hypothetical protein	50167	3
523	KIAPNMCA_01228	Histidine ammonia-lyase	53979	3
524	KIAPNMCA_04325	Tricorn protease	36250.1	3
525	KIAPNMCA_01123	hypothetical protein	19550.2	3
526	KIAPNMCA_02923	hypothetical protein	112152	3
527	KIAPNMCA_03981	Inosine-5'-monophosphate dehydrogenase	17752.8	3
528	KIAPNMCA_03801	Glutaredoxin 4	13058.6	3
529	KIAPNMCA_03605	Transketolase 1	16550.5	3
530	KIAPNMCA_05419	Xaa-Pro dipeptidase	33590.2	3
531	KIAPNMCA_03909	Protein RecA	32259.9	3
532	KIAPNMCA_04089	30S ribosomal protein S20	9857.58	3
533	KIAPNMCA_01069	Inducible lysine decarboxylase	10231.3	3
534	KIAPNMCA_00723	Na(+)-translocating NADH-quinone reductase subunit C	19506.1	3
535	KIAPNMCA_01168	hypothetical protein	6903.46	3
536	KIAPNMCA_01163	L-arabonate dehydratase	25128.7	3
537	KIAPNMCA_05952	Soluble pyridine nucleotide transhydrogenase	28749.5	3
538	KIAPNMCA_02280	3-hydroxydecanoyl-[acyl-carrier-protein] dehydratase	18764.5	3
539	KIAPNMCA_04733	Glutathione reductase	29191.8	3
540	KIAPNMCA_03083	UDP-N-acetylbacillosamine transaminase	42499.3	3
541	KIAPNMCA_03089	UDP-N-acetyl-2-amino-2-deoxy-D-glucuronate oxidase	16549.4	3
542	KIAPNMCA_00680	D-galactonate dehydratase	44057.1	3
543	KIAPNMCA_01235	Glutamine synthetase	21967.6	3
544	KIAPNMCA_04097	Alanine--tRNA ligase	12147.9	3
545	KIAPNMCA_05394	Beta sliding clamp	28400.8	2
546	KIAPNMCA_01070	Biodegradative arginine decarboxylase	54816.2	2
547	KIAPNMCA_01587	Cytochrome b	32712.4	2
548	KIAPNMCA_03337	UDP-glucose 4-epimerase	35280.9	2
549	KIAPNMCA_02401	Sodium/proton-dependent alanine carrier protein	53915.2	2
550	KIAPNMCA_05393	Beta sliding clamp	14358.4	2
551	KIAPNMCA_04141	Phosphatidylserine decarboxylase proenzyme	31244.5	2
552	KIAPNMCA_04028	HTH-type transcriptional regulator BetI	19338.4	2
553	KIAPNMCA_02916	Imidazolonepropionase	12486.5	2
554	KIAPNMCA_04149	Regulator of ribonuclease activity B	14219.6	2
555	KIAPNMCA_04022	Outer membrane protein assembly factor BamE	13146.8	2
556	KIAPNMCA_00919	Aminopeptidase YwaD	39420.4	2
557	KIAPNMCA_04416	Aconitate hydratase B	21460	2
558	KIAPNMCA_01571	hypothetical protein	24439	2
559	KIAPNMCA_03870	Methionine aminopeptidase	25966.2	2
560	KIAPNMCA_03951	Sigma-E factor regulatory protein RseB	35237.1	2
561	KIAPNMCA_03955	ECF RNA polymerase sigma-E factor	9202.64	2
562	KIAPNMCA_01159	D-xylose 1-dehydrogenase	12898.7	2
563	KIAPNMCA_05158	Small-conductance mechanosensitive channel	29643	2
564	KIAPNMCA_01271	Polyphosphate kinase	43770.4	2
565	KIAPNMCA_01277	hypothetical protein	28934.1	2
566	KIAPNMCA_01071	Biodegradative arginine decarboxylase	18807.3	2
567	KIAPNMCA_03823	hypothetical protein	9022.53	2
568	KIAPNMCA_01195	Ornithine carbamoyltransferase	25952.8	2
569	KIAPNMCA_02880	Cysteine--tRNA ligase	21937.3	2
570	KIAPNMCA_01613	RNase adapter protein RapZ	24852	2
571	KIAPNMCA_04185	30S ribosomal protein S21	5261.78	2
572	KIAPNMCA_05354	ATP synthase gamma chain	14022.1	2
573	KIAPNMCA_02953	Riboflavin biosynthesis protein RibBA	40593.9	2
574	KIAPNMCA_02951	Transcription antitermination protein NusB	15782.5	2
575	KIAPNMCA_05623	Fe/S biogenesis protein NfuA	21200.6	2
576	KIAPNMCA_03164	D-inositol-3-phosphate glycosyltransferase	45022.7	2
577	KIAPNMCA_04113	30S ribosomal protein S18	9398.97	2
578	KIAPNMCA_05136	Alpha,alpha-trehalose phosphorylase	32849.4	2
579	KIAPNMCA_03915	RNA polymerase sigma factor RpoS	37748.7	2
580	KIAPNMCA_03898	Xanthine phosphoribosyltransferase	17567	2
581	KIAPNMCA_00138	Long-chain-fatty-acid--CoA ligase	27768.4	2
582	KIAPNMCA_02545	Electron transfer flavoprotein subunit beta	26771.6	2
583	KIAPNMCA_00331	UDP-glucose 4-epimerase	36975.6	2
584	KIAPNMCA_04960	Protein translocase subunit SecY	30915.2	2
585	KIAPNMCA_02176	hypothetical protein	22791.3	2
586	KIAPNMCA_01079	4-hydroxy-3-methylbut-2-en-1-yl diphosphate synthase (flavodoxin)	33732.8	2
587	KIAPNMCA_04623	Biotin carboxyl carrier protein of acetyl-CoA carboxylase	16216.3	2
588	KIAPNMCA_04908	Metalloprotease PmbA	48121.2	2
589	KIAPNMCA_01362	hypothetical protein	52502.3	2
590	KIAPNMCA_01667	Protease 3	63151.2	2
591	KIAPNMCA_00102	Glycine cleavage system H protein	13930.7	2
592	KIAPNMCA_01591	Cell division protein ZapE	42462.6	2
593	KIAPNMCA_00717	FAD:protein FMN transferase	37442.4	2
594	KIAPNMCA_00719	Na(+)-translocating NADH-quinone reductase subunit F	9597.72	2
595	KIAPNMCA_05401	hypothetical protein	11465	2
596	KIAPNMCA_03755	Phosphoribosylformylglycinamidine cyclo-ligase	22891.4	2
597	KIAPNMCA_04275	hypothetical protein	37616.8	2
598	KIAPNMCA_04277	Succinate-semialdehyde dehydrogenase [NADP(+)] GabD	35506.4	2
599	KIAPNMCA_03943	Pyridoxine 5'-phosphate synthase	26545.8	2
600	KIAPNMCA_00899	N-carbamoyl-D-amino acid hydrolase	31514.6	2
601	KIAPNMCA_04574	Vitamin B12 transporter BtuB	24910.8	2
602	KIAPNMCA_05719	Vitamin B12 transporter BtuB	14558.5	2
603	KIAPNMCA_01611	Ribosome hibernation promoting factor	11016.9	2
604	KIAPNMCA_02207	DNA translocase FtsK	83547.6	2
605	KIAPNMCA_01599	Intermembrane phospholipid transport system binding protein MlaD	16355.7	2
606	KIAPNMCA_03865	Uridylate kinase	15112.8	2
607	KIAPNMCA_01181	Shikimate kinase 1	19409.1	2
608	KIAPNMCA_00610	Ribosomal silencing factor RsfS	11838.1	2
609	KIAPNMCA_05341	Bifunctional protein GlmU	20860.4	2
610	KIAPNMCA_05340	Bifunctional protein GlmU	28854.7	2
611	KIAPNMCA_02105	4-hydroxy-tetrahydrodipicolinate synthase	31434.6	2
612	KIAPNMCA_02981	Maleylpyruvate isomerase	23994.3	2
613	KIAPNMCA_01135	Arginine N-succinyltransferase	38037.3	2
614	KIAPNMCA_03016	Catalase-peroxidase	14894.5	2
615	KIAPNMCA_03150	Lipoprotein-releasing system ATP-binding protein LolD	25048.4	2
616	KIAPNMCA_03158	hypothetical protein	37079.3	2
617	KIAPNMCA_02183	D-erythrose-4-phosphate dehydrogenase	14971.9	2
618	KIAPNMCA_05459	DNA helicase II	44305.7	2
619	KIAPNMCA_05458	DNA helicase II	38916.5	2
620	KIAPNMCA_05398	Glycine--tRNA ligase alpha subunit	35581.6	2
621	KIAPNMCA_03975	hypothetical protein	15059.4	2
622	KIAPNMCA_04222	Tol-Pal system protein TolB	24671.6	2
623	KIAPNMCA_04003	Oxaloacetate decarboxylase alpha chain	56135	2
624	KIAPNMCA_02873	HTH-type transcriptional regulator CysB	32222.8	2
625	KIAPNMCA_01253	2,3-bisphosphoglycerate-independent phosphoglycerate mutase	34460.3	2
626	KIAPNMCA_02471	Phthiocerol synthesis polyketide synthase type I PpsE	74480.5	2
627	KIAPNMCA_02335	putative GST-like protein YibF	22004.4	2
628	KIAPNMCA_04094	Translational regulator CsrA	7334.8	2
629	KIAPNMCA_01327	hypothetical protein	23624.6	2
630	KIAPNMCA_01416	Cell division protein FtsA	13801.1	2
631	KIAPNMCA_01179	Vitamin B12 import ATP-binding protein BtuD	47099.1	2
632	KIAPNMCA_02584	hypothetical protein	19259.1	2
633	KIAPNMCA_05420	Xaa-Pro dipeptidase	15671.9	2
634	KIAPNMCA_02513	Tail-specific protease	75716.2	2
635	KIAPNMCA_04924	Ribonuclease G	20671	2
636	KIAPNMCA_01881	3-oxoacyl-[acyl-carrier-protein] reductase FabG	5902.16	2
637	KIAPNMCA_03839	Acetyl-coenzyme A carboxylase carboxyl transferase subunit alpha	20839.5	2
638	KIAPNMCA_05704	Neutral endopeptidase	7677.9	2
639	KIAPNMCA_05894	hypothetical protein	6493.54	2
640	KIAPNMCA_02520	2-oxoisovalerate dehydrogenase subunit beta	15208.8	2
641	KIAPNMCA_02606	High frequency lysogenization protein HflD	23033.7	2
642	KIAPNMCA_02565	Asparagine synthetase B [glutamine-hydrolyzing]	14289.3	2
643	KIAPNMCA_01420	UDP-N-acetylmuramate--L-alanine ligase	15798.2	2
644	KIAPNMCA_01421	UDP-N-acetylmuramate--L-alanine ligase	29486	2
645	KIAPNMCA_01056	putative ABC transporter ATP-binding protein YknY	23353	2
646	KIAPNMCA_02519	Dihydrolipoyllysine-residue acetyltransferase component of pyruvate dehydrogenase complex	26230.6	2
647	KIAPNMCA_05027	hypothetical protein	14246	2
648	KIAPNMCA_03188	Beta-barrel assembly-enhancing protease	30436.9	2
649	KIAPNMCA_00054	hypothetical protein	18278.1	2
650	KIAPNMCA_03333	UDP-Gal:alpha-D-GlcNAc-diphosphoundecaprenol beta-1,4-galactosyltransferase	27820.3	2
651	KIAPNMCA_04726	Vitamin B12 import ATP-binding protein BtuD	32580.2	2
652	KIAPNMCA_01517	hypothetical protein	37634.3	2
653	KIAPNMCA_04722	hypothetical protein	7263.74	2
654	KIAPNMCA_03186	UDP-N-acetyl-D-mannosamine dehydrogenase	11894.3	2
655	KIAPNMCA_01124	hypothetical protein	10418.2	2
656	KIAPNMCA_03142	Virulence transcriptional regulatory protein PhoP	11032.9	2
657	KIAPNMCA_02416	Protease HtpX	28967.3	2
658	KIAPNMCA_03804	hypothetical protein	54029.3	2
659	KIAPNMCA_00908	Carbamoyl-phosphate synthase small chain	40737.8	2
660	KIAPNMCA_05749	hypothetical protein	17624	2
661	KIAPNMCA_03732	hypothetical protein	33939.6	2
662	KIAPNMCA_03960	tRNA-modifying protein YgfZ	36210.6	2
663	KIAPNMCA_00230	hypothetical protein	29253.9	2
664	KIAPNMCA_00785	Peptide chain release factor RF1	41113.7	2
665	KIAPNMCA_03961	hypothetical protein	19368.7	2
666	KIAPNMCA_03963	hypothetical protein	11127.7	2
667	KIAPNMCA_01206	50S ribosomal protein L31	8074.06	2
668	KIAPNMCA_02165	Glutamate-pyruvate aminotransferase AlaA	11165.6	2
669	KIAPNMCA_02438	hypothetical protein	19303.8	2
670	KIAPNMCA_01392	hypothetical protein	26205.2	2
671	KIAPNMCA_04690	Orotate phosphoribosyltransferase	23558.2	2
672	KIAPNMCA_04915	Metalloprotease TldD	51480.9	2
673	KIAPNMCA_00644	hypothetical protein	4508.51	2
674	KIAPNMCA_00646	30S ribosomal protein S15	10022.4	2
675	KIAPNMCA_00161	hypothetical protein	10435.3	2
676	KIAPNMCA_03363	Translation initiation factor IF-3	12384.7	2
677	KIAPNMCA_05924	3-beta-hydroxycholanate 3-dehydrogenase (NAD(+)) 1	26765.8	2
678	KIAPNMCA_01468	Signal recognition particle receptor FtsY	32531.2	2
679	KIAPNMCA_01461	S-adenosylmethionine:tRNA ribosyltransferase-isomerase	38248.8	2
680	KIAPNMCA_02898	GTP cyclohydrolase 1	24081.5	2
681	KIAPNMCA_02899	hypothetical protein	13502.3	2
682	KIAPNMCA_01829	Succinate dehydrogenase cytochrome b556 subunit	14030.6	2
683	KIAPNMCA_02296	Pyruvate kinase II	46061	2
684	KIAPNMCA_05953	Soluble pyridine nucleotide transhydrogenase	23475.3	2
685	KIAPNMCA_02095	NAD(P)H dehydrogenase (quinone)	20444.5	2
686	KIAPNMCA_00959	RNA polymerase-binding transcription factor DksA	17177.8	2
687	KIAPNMCA_03087	UDP-2-acetamido-2-deoxy-3-oxo-D-glucuronate aminotransferase	32568.3	2
688	KIAPNMCA_03085	hypothetical protein	19019.8	2
689	KIAPNMCA_02571	Cysteine synthase A	6527.54	2
690	KIAPNMCA_05606	Cytochrome c6	15707.8	2
691	KIAPNMCA_05371	ATP-dependent RNA helicase DeaD	8722.85	2
692	KIAPNMCA_01077	Histidine--tRNA ligase	47121.3	2
693	KIAPNMCA_02855	hypothetical protein	23528.9	2
694	KIAPNMCA_01076	hypothetical protein	23070.6	2
695	KIAPNMCA_03365	Threonine--tRNA ligase	23205	2
696	KIAPNMCA_02496	Dihydroorotate dehydrogenase (quinone)	28168.3	2
697	KIAPNMCA_01483	Protein LemA	21291	2
698	KIAPNMCA_02495	Dihydroorotate dehydrogenase (quinone)	10367.6	2
699	KIAPNMCA_03212	Surfactin synthase subunit 3	47331.4	2
700	KIAPNMCA_03355	Acyl-coenzyme A dehydrogenase	75033.5	2
701	KIAPNMCA_03059	hypothetical protein	11671.9	1
702	KIAPNMCA_01151	Beta-galactosidase	98771.1	1
703	KIAPNMCA_01156	HTH-type transcriptional repressor NanR	26951.7	1
704	KIAPNMCA_03034	hypothetical protein	10778.3	1
705	KIAPNMCA_02405	Phospho-2-dehydro-3-deoxyheptonate aldolase	27109.8	1
706	KIAPNMCA_02404	Phospho-2-dehydro-3-deoxyheptonate aldolase AroG	11000.4	1
707	KIAPNMCA_05557	hypothetical protein	43496.1	1
708	KIAPNMCA_03330	hypothetical protein	44558	1
709	KIAPNMCA_05250	Vitamin B12 transporter BtuB	32270	1
710	KIAPNMCA_02913	hypothetical protein	28509.5	1
711	KIAPNMCA_05431	Methionyl-tRNA formyltransferase	17888.3	1
712	KIAPNMCA_05432	Methionyl-tRNA formyltransferase	17954.5	1
713	KIAPNMCA_00436	Ribosomal large subunit pseudouridine synthase D	23713.3	1
714	KIAPNMCA_01158	hypothetical protein	9234.57	1
715	KIAPNMCA_02536	Negative modulator of initiation of replication	17547.2	1
716	KIAPNMCA_05500	Phosphoenolpyruvate carboxylase	16753.8	1
717	KIAPNMCA_03810	Protein-glutamate methylesterase/protein-glutamine glutaminase	37670.7	1
718	KIAPNMCA_02426	Asparagine--tRNA ligase	26954.5	1
719	KIAPNMCA_02673	Protein phosphatase CheZ	27544.9	1
720	KIAPNMCA_05646	Protein YhgF	75346.7	1
721	KIAPNMCA_02078	hypothetical protein	12982.9	1
722	KIAPNMCA_04925	Ribonuclease G	6418.49	1
723	KIAPNMCA_03592	Regulatory protein AtoC	39496.3	1
724	KIAPNMCA_05481	hypothetical protein	26760	1
725	KIAPNMCA_05167	GTP-binding protein EngB	15999.3	1
726	KIAPNMCA_00096	UTP--glucose-1-phosphate uridylyltransferase	32987.3	1
727	KIAPNMCA_01457	Protein translocase subunit SecD	8369.43	1
728	KIAPNMCA_01272	Polyphosphate kinase	37343.8	1
729	KIAPNMCA_05283	Glutamine--fructose-6-phosphate aminotransferase [isomerizing]	14172.6	1
730	KIAPNMCA_00673	ATP-dependent RNA helicase SrmB	46249.4	1
731	KIAPNMCA_00179	HTH-type transcriptional repressor RspR	24955.3	1
732	KIAPNMCA_01871	hypothetical protein	40654.4	1
733	KIAPNMCA_03645	Dipeptidyl aminopeptidase BIII	72695.3	1
734	KIAPNMCA_01860	Cation/acetate symporter ActP	42488.1	1
735	KIAPNMCA_00739	hypothetical protein	20648.7	1
736	KIAPNMCA_05556	Macrolide export ATP-binding/permease protein MacB	17267	1
737	KIAPNMCA_02927	Bifunctional chorismate mutase/prephenate dehydratase	42923.3	1
738	KIAPNMCA_01192	Argininosuccinate lyase	47782.9	1
739	KIAPNMCA_00411	hypothetical protein	28522.2	1
740	KIAPNMCA_03104	hypothetical protein	14678.1	1
741	KIAPNMCA_01202	hypothetical protein	48669.4	1
742	KIAPNMCA_00269	hypothetical protein	21074.8	1
743	KIAPNMCA_01200	N-acetyl-gamma-glutamyl-phosphate reductase	28358.7	1
744	KIAPNMCA_01201	Bifunctional aspartokinase/homoserine dehydrogenase 2	37257.3	1
745	KIAPNMCA_02442	Ribosomal RNA large subunit methyltransferase K/L	80310	1
746	KIAPNMCA_02599	ATP-dependent Clp protease ATP-binding subunit ClpA	24033	1
747	KIAPNMCA_05948	Regulator of sigma D	16000.9	1
748	KIAPNMCA_04069	hypothetical protein	15023.6	1
749	KIAPNMCA_02543	L-amino acid N-acetyltransferase AaaT	18334.3	1
750	KIAPNMCA_05943	putative ABC transporter ATP-binding protein YheS	71106.9	1
751	KIAPNMCA_02085	hypothetical protein	24939	1
752	KIAPNMCA_03764	hypothetical protein	17552.9	1
753	KIAPNMCA_01873	Ribosomal large subunit pseudouridine synthase C	32189.6	1
754	KIAPNMCA_05657	Type II secretion system protein G	16002.2	1
755	KIAPNMCA_03160	Iron-sulfur cluster carrier protein	32142	1
756	KIAPNMCA_03163	hypothetical protein	53486.5	1
757	KIAPNMCA_02881	Cysteine--tRNA ligase	30199.9	1
758	KIAPNMCA_02379	Ribonucleoside-diphosphate reductase 1 subunit beta	32409.2	1
759	KIAPNMCA_01869	hypothetical protein	6177.18	1
760	KIAPNMCA_04117	Ribonuclease R	18849.9	1
761	KIAPNMCA_04111	Replicative DNA helicase	31985.1	1
762	KIAPNMCA_04110	Replicative DNA helicase	20553.6	1
763	KIAPNMCA_00453	Arginine--tRNA ligase	64324	1
764	KIAPNMCA_02303	KHG/KDPG aldolase	22890.1	1
765	KIAPNMCA_05767	hypothetical protein	21153.6	1
766	KIAPNMCA_05766	hypothetical protein	51456.3	1
767	KIAPNMCA_03581	hypothetical protein	7675.85	1
768	KIAPNMCA_03090	UDP-N-acetyl-2-amino-2-deoxy-D-glucuronate oxidase	16346.5	1
769	KIAPNMCA_00358	hypothetical protein	65424	1
770	KIAPNMCA_00130	Septum site-determining protein MinC	17777.1	1
771	KIAPNMCA_02109	Phosphoribosylaminoimidazole-succinocarboxamide synthase	12097	1
772	KIAPNMCA_05616	hypothetical protein	19715.2	1
773	KIAPNMCA_02100	Aldose sugar dehydrogenase YliI	40777	1
774	KIAPNMCA_02102	Peroxiredoxin Bcp	14398.5	1
775	KIAPNMCA_03784	hypothetical protein	6849.29	1
776	KIAPNMCA_02860	hypothetical protein	29019.6	1
777	KIAPNMCA_00158	hypothetical protein	9586.89	1
778	KIAPNMCA_02845	hypothetical protein	19905.2	1
779	KIAPNMCA_02847	Phosphatidylglycerol--prolipoprotein diacylglyceryl transferase	22895.3	1
780	KIAPNMCA_02846	Thymidylate synthase 2	31566.9	1
781	KIAPNMCA_02843	hypothetical protein	31189.3	1
782	KIAPNMCA_02849	Phosphoenolpyruvate-dependent phosphotransferase system	84067.6	1
783	KIAPNMCA_01494	L-threonine 3-dehydrogenase	37227.7	1
784	KIAPNMCA_01320	Phosphate regulon transcriptional regulatory protein PhoB	7228.79	1
785	KIAPNMCA_03267	hypothetical protein	21143.8	1
786	KIAPNMCA_03264	2,3-dehydroadipyl-CoA hydratase	29027	1
787	KIAPNMCA_01911	IS66 family transposase ISSpu21	10287.7	1
788	KIAPNMCA_05099	hypothetical protein	20083.3	1
789	KIAPNMCA_05516	hypothetical protein	76134.4	1
790	KIAPNMCA_04745	hypothetical protein	8266.05	1
791	KIAPNMCA_04150	1-acyl-sn-glycerol-3-phosphate acyltransferase	27194.2	1
792	KIAPNMCA_05839	hypothetical protein	17029.5	1
793	KIAPNMCA_01596	Acid stress protein IbaG	9680.04	1
794	KIAPNMCA_05391	50S ribosomal protein L34	5317.15	1
795	KIAPNMCA_00712	Recombination-associated protein RdgC	33866.3	1
796	KIAPNMCA_04784	hypothetical protein	52855.4	1
797	KIAPNMCA_00139	Long-chain-fatty-acid--CoA ligase	28260.9	1
798	KIAPNMCA_05405	hypothetical protein	27269.4	1
799	KIAPNMCA_04404	50S ribosomal protein L27	5024.74	1
800	KIAPNMCA_00844	hypothetical protein	23282.3	1
801	KIAPNMCA_00929	hypothetical protein	42411.2	1
802	KIAPNMCA_03138	Osmoregulated proline transporter OpuE	45676.7	1
803	KIAPNMCA_03074	Asparagine synthetase [glutamine-hydrolyzing] 1	17046.6	1
804	KIAPNMCA_03198	hypothetical protein	18376.1	1
805	KIAPNMCA_02509	Aminopeptidase N	70854	1
806	KIAPNMCA_02505	hypothetical protein	42246.1	1
807	KIAPNMCA_03197	hypothetical protein	29084.5	1
808	KIAPNMCA_03058	ATP-dependent RNA helicase RhlE	39838.9	1
809	KIAPNMCA_02502	Ycf48-like protein	28660.8	1
810	KIAPNMCA_03072	Imidazole glycerol phosphate synthase subunit HisF	27746.7	1
811	KIAPNMCA_01748	Vitamin B12 transporter BtuB	67842.8	1
812	KIAPNMCA_03947	Ribonuclease 3	24872	1
813	KIAPNMCA_05651	33 kDa chaperonin	26512.6	1
814	KIAPNMCA_04573	hypothetical protein	84105	1
815	KIAPNMCA_05715	hypothetical protein	29276	1
816	KIAPNMCA_02074	hypothetical protein	29581.4	1
817	KIAPNMCA_05301	Serine/threonine transporter SstT	24702.6	1
818	KIAPNMCA_00669	Single-stranded-DNA-specific exonuclease RecJ	47072.6	1
819	KIAPNMCA_03149	hypothetical protein	91642.5	1
820	KIAPNMCA_00662	RNA-binding protein YhbY	11027.3	1
821	KIAPNMCA_04395	4-hydroxythreonine-4-phosphate dehydrogenase	35421.8	1
822	KIAPNMCA_01444	hypothetical protein	19988.6	1
823	KIAPNMCA_05190	Chromosome partition protein Smc	141141	1
824	KIAPNMCA_00425	Signal recognition particle protein	21891.8	1
825	KIAPNMCA_04580	hypothetical protein	26900.2	1
826	KIAPNMCA_03475	putative protein	16836	1
827	KIAPNMCA_04582	Inosose dehydratase	37751.9	1
828	KIAPNMCA_01440	Penicillin-binding protein activator LpoA	59739.7	1
829	KIAPNMCA_03678	hypothetical protein	23377.8	1
830	KIAPNMCA_03803	hypothetical protein	13019.3	1
831	KIAPNMCA_04947	Type 3 secretion system secretin	52873.1	1
832	KIAPNMCA_01624	Dipeptidyl aminopeptidase BI	23290.6	1
833	KIAPNMCA_00259	Efflux pump periplasmic linker BepF	38317.6	1
834	KIAPNMCA_01623	Dipeptidyl aminopeptidase BI	57481.9	1
835	KIAPNMCA_01216	Regulator of ribonuclease activity A	17238.4	1
836	KIAPNMCA_02372	Phosphoserine aminotransferase	7077.53	1
837	KIAPNMCA_03237	hypothetical protein	10600.2	1
838	KIAPNMCA_00582	hypothetical protein	17758.2	1
839	KIAPNMCA_02278	hypothetical protein	28101.7	1
840	KIAPNMCA_05441	N5-carboxyaminoimidazole ribonucleotide mutase	9178.04	1
841	KIAPNMCA_04758	2-oxopent-4-enoate hydratase	28481.7	1
842	KIAPNMCA_03133	hypothetical protein	46311.2	1
843	KIAPNMCA_00069	hypothetical protein	27390.7	1
844	KIAPNMCA_01691	Bacterioferritin	18485.4	1
845	KIAPNMCA_01690	Bacterioferritin	18219.1	1
846	KIAPNMCA_01694	hypothetical protein	11723.7	1
847	KIAPNMCA_00804	hypothetical protein	8736.36	1
848	KIAPNMCA_04728	hypothetical protein	17611.7	1
849	KIAPNMCA_04686	Deoxyuridine 5'-triphosphate nucleotidohydrolase	16380.4	1
850	KIAPNMCA_04712	hypothetical protein	34863.1	1
851	KIAPNMCA_03159	hypothetical protein	61813.7	1
852	KIAPNMCA_05674	Inner membrane protein YqiK	47982.5	1
853	KIAPNMCA_02381	Protein YceI	20380.5	1
854	KIAPNMCA_02719	hypothetical protein	8810.47	1
855	KIAPNMCA_05125	UvrABC system protein A	83001.7	1
856	KIAPNMCA_00727	Na(+)-translocating NADH-quinone reductase subunit A	9379.59	1
857	KIAPNMCA_00725	Na(+)-translocating NADH-quinone reductase subunit B	15225	1
858	KIAPNMCA_03057	hypothetical protein	6495.58	1
859	KIAPNMCA_00626	Adaptive-response sensory-kinase SasA	71044.2	1
860	KIAPNMCA_02655	Cytochrome c-type biogenesis protein CcmE	7996.53	1
861	KIAPNMCA_03805	hypothetical protein	6879.51	1
862	KIAPNMCA_05671	hypothetical protein	23943.4	1
863	KIAPNMCA_03990	Multidrug resistance protein MdtC	116437	1
864	KIAPNMCA_03991	Multidrug resistance protein MdtA	41532.1	1
865	KIAPNMCA_00203	Asp/Glu-specific dipeptidyl-peptidase	8455.15	1
866	KIAPNMCA_04380	hypothetical protein	52395.9	1
867	KIAPNMCA_03974	hypothetical protein	7732.08	1
868	KIAPNMCA_04223	Dipeptidyl-peptidase 5	31172.5	1
869	KIAPNMCA_05589	hypothetical protein	18785.5	1
870	KIAPNMCA_00980	UDP-N-acetylmuramate--L-alanyl-gamma-D-glutamyl-meso-2,6-diaminoheptandioate ligase	49380.1	1
871	KIAPNMCA_00981	Fructose-1,6-bisphosphatase class 1	10014.1	1
872	KIAPNMCA_00984	hypothetical protein	84152.2	1
873	KIAPNMCA_00988	hypothetical protein	25847.2	1
874	KIAPNMCA_02370	3-phosphoshikimate 1-carboxyvinyltransferase	46379.8	1
875	KIAPNMCA_00091	hypothetical protein	61426.1	1
876	KIAPNMCA_00319	Carbonic anhydrase 2	19647	1
877	KIAPNMCA_02877	DNA topoisomerase 1	97693.8	1
878	KIAPNMCA_02878	N-succinylarginine dihydrolase	37036.5	1
879	KIAPNMCA_02332	Methionine--tRNA ligase	28975.9	1
880	KIAPNMCA_00619	D-alanyl-D-alanine carboxypeptidase DacC	6894.7	1
881	KIAPNMCA_03275	putative succinyl-CoA:3-ketoacid coenzyme A transferase subunit B	12967.5	1
882	KIAPNMCA_04346	hypothetical protein	17672.6	1
883	KIAPNMCA_04356	Multidrug resistance protein MexB	118525	1
884	KIAPNMCA_01174	Tryptophan--tRNA ligase	20671.4	1
885	KIAPNMCA_02777	Chromosome partition protein Smc	21945.9	1
886	KIAPNMCA_01322	Phosphate regulon transcriptional regulatory protein PhoB	11349.8	1
887	KIAPNMCA_03110	Chorismate synthase	39739.4	1
888	KIAPNMCA_01672	hypothetical protein	8882.64	1
889	KIAPNMCA_01671	Vitamin B12 transporter BtuB	16686.6	1
890	KIAPNMCA_01670	hypothetical protein	28230.8	1
891	KIAPNMCA_04994	30S ribosomal protein S12	13960.6	1
892	KIAPNMCA_01830	Succinate dehydrogenase hydrophobic membrane anchor subunit	13187.1	1
893	KIAPNMCA_02677	Iron-sulfur cluster carrier protein	24592.9	1
894	KIAPNMCA_05530	hypothetical protein	13465.9	1
895	KIAPNMCA_02675	Chemotaxis protein CheY	7895.92	1
896	KIAPNMCA_05416	Fatty acid oxidation complex subunit alpha	77027.8	1
897	KIAPNMCA_05415	3-ketoacyl-CoA thiolase	41022.7	1
898	KIAPNMCA_03348	hypothetical protein	7087.63	1
899	KIAPNMCA_03065	Putative asparagine synthetase [glutamine-hydrolyzing]	60862.1	1
900	KIAPNMCA_03066	Asparagine synthetase [glutamine-hydrolyzing] 1	11917.9	1
901	KIAPNMCA_04727	hypothetical protein	26434.6	1
902	KIAPNMCA_05387	Membrane protein insertase YidC	33358.3	1
903	KIAPNMCA_00260	Efflux pump membrane transporter BepE	15883.1	1
904	KIAPNMCA_01882	3-oxoacyl-[acyl-carrier-protein] reductase FabG	17334.9	1
905	KIAPNMCA_05597	Diguanylate cyclase VdcA	28560	1
906	KIAPNMCA_00657	Triosephosphate isomerase	26875.7	1
907	KIAPNMCA_05700	Putative acid--amine ligase YjfC	43693.8	1
908	KIAPNMCA_05462	hypothetical protein	43167.6	1
909	KIAPNMCA_05892	hypothetical protein	15978.5	1
910	KIAPNMCA_02521	2-oxoisovalerate dehydrogenase subunit beta	22209.1	1
911	KIAPNMCA_03969	Phosphoribosylformylglycinamidine synthase	28395.9	1
912	KIAPNMCA_01057	hypothetical protein	30528	1
913	KIAPNMCA_01055	hypothetical protein	23607.6	1
914	KIAPNMCA_01054	hypothetical protein	15650.4	1
915	KIAPNMCA_05664	Type II secretion system protein M	18011.6	1
916	KIAPNMCA_03336	D-inositol-3-phosphate glycosyltransferase	42764.5	1
917	KIAPNMCA_05180	Sulfite reductase [NADPH] flavoprotein alpha-component	8489.35	1
918	KIAPNMCA_01379	hypothetical protein	8208.11	1
919	KIAPNMCA_02127	hypothetical protein	4582.29	1
920	KIAPNMCA_01453	Protein translocase subunit SecF	33617	1
921	KIAPNMCA_01428	UDP-N-acetylmuramoyl-L-alanyl-D-glutamate--2,6-diaminopimelate ligase	41261	1
922	KIAPNMCA_01512	Flavin-dependent tryptophan halogenase PrnA	36697.9	1
923	KIAPNMCA_00200	Dipeptidyl aminopeptidase BII	8331.3	1
924	KIAPNMCA_01515	hypothetical protein	8508.03	1
925	KIAPNMCA_02900	Energy-dependent translational throttle protein EttA	10401.2	1
926	KIAPNMCA_02901	Energy-dependent translational throttle protein EttA	42146.3	1
927	KIAPNMCA_00123	Cell division protein ZipA	31159.7	1
928	KIAPNMCA_01630	Vitamin B12 transporter BtuB	32478.3	1
929	KIAPNMCA_01733	Vitamin B12 transporter BtuB	72497.7	1
930	KIAPNMCA_01880	Malonyl CoA-acyl carrier protein transacylase	32734	1
931	KIAPNMCA_04721	Glutathione amide-dependent peroxidase	9570.83	1
932	KIAPNMCA_03849	Acyl-[acyl-carrier-protein]--UDP-N-acetylglucosamine O-acyltransferase	15900.1	1
933	KIAPNMCA_02556	ABC transporter permease protein NatB	44496.8	1
934	KIAPNMCA_03202	hypothetical protein	18920.7	1
935	KIAPNMCA_04046	Chemotaxis protein CheV	33702.7	1
936	KIAPNMCA_01046	ATP-dependent RNA helicase RhlE	46407	1
937	KIAPNMCA_04326	hypothetical protein	12805.7	1
938	KIAPNMCA_04327	1-deoxy-11-beta-hydroxypentalenate dehydrogenase	25901.3	1
939	KIAPNMCA_01251	Glutaredoxin 3	9670.84	1
940	KIAPNMCA_04169	hypothetical protein	22603.6	1
941	KIAPNMCA_02992	L-methionine gamma-lyase	26576.3	1
942	KIAPNMCA_02991	L-methionine gamma-lyase	16792.6	1
943	KIAPNMCA_00437	hypothetical protein	9633.21	1
944	KIAPNMCA_01669	hypothetical protein	24790.4	1
945	KIAPNMCA_02688	Flagellar motor switch protein FliN	14287.4	1
946	KIAPNMCA_03554	Protein translocase subunit SecF	34326.2	1
947	KIAPNMCA_02395	Putative multidrug export ATP-binding/permease protein	59165.9	1
948	KIAPNMCA_05375	hypothetical protein	17417.2	1
949	KIAPNMCA_04131	DNA mismatch repair protein MutL	67009.4	1
950	KIAPNMCA_00840	hypothetical protein	8610.36	1
951	KIAPNMCA_04139	Oligoribonuclease	20688.5	1
952	KIAPNMCA_02194	6-phosphogluconate dehydrogenase, NADP(+)-dependent, decarboxylating	35433	1
953	KIAPNMCA_03121	hypothetical protein	13674.8	1
954	KIAPNMCA_00902	Agmatine deiminase	12634.6	1
955	KIAPNMCA_05605	hypothetical protein	24794.9	1
956	KIAPNMCA_05748	hypothetical protein	30726.6	1
957	KIAPNMCA_00906	Transcription elongation factor GreA	17331.2	1
958	KIAPNMCA_00231	hypothetical protein	38298.5	1
959	KIAPNMCA_02525	Succinylglutamate desuccinylase	20251.3	1
960	KIAPNMCA_03252	3-hydroxyisobutyrate dehydrogenase	26891.5	1
961	KIAPNMCA_03746	Chaperone protein DnaJ	10808.6	1
962	KIAPNMCA_02163	Glutamate-pyruvate aminotransferase AlaA	6538.45	1
963	KIAPNMCA_00014	Transcription-repair-coupling factor	66201.9	1
964	KIAPNMCA_00424	Signal recognition particle protein	23717.3	1
965	KIAPNMCA_00422	Ribosome maturation factor RimM	19661	1
966	KIAPNMCA_03251	putative oxidoreductase	18581.4	1
967	KIAPNMCA_01199	N-acetyl-gamma-glutamyl-phosphate reductase	11689.9	1
968	KIAPNMCA_03609	p-aminobenzoyl-glutamate transport protein	50323.1	1
969	KIAPNMCA_04051	hypothetical protein	20435.2	1
970	KIAPNMCA_02164	Glutamate-pyruvate aminotransferase AlaA	28552.8	1
971	KIAPNMCA_02169	Universal stress protein E	34777.7	1
972	KIAPNMCA_01309	DNA-3-methyladenine glycosylase 1	22609.1	1
973	KIAPNMCA_04691	Ribonuclease PH	25956.2	1
974	KIAPNMCA_03908	hypothetical protein	4968.62	1
975	KIAPNMCA_04083	Isoleucine--tRNA ligase	38773.3	1
976	KIAPNMCA_04082	Isoleucine--tRNA ligase	14924.5	1
977	KIAPNMCA_03361	50S ribosomal protein L35	7432.24	1
978	KIAPNMCA_00558	5'-methylthioadenosine/S-adenosylhomocysteine nucleosidase	25891.1	1
979	KIAPNMCA_05927	Acetolactate synthase isozyme 3 large subunit	24507.1	1
980	KIAPNMCA_01610	RNA polymerase sigma-54 factor	20899.7	1
981	KIAPNMCA_04152	DNA topoisomerase 4 subunit A	37027.8	1
982	KIAPNMCA_03901	Prolyl endopeptidase	27210.7	1
983	KIAPNMCA_04186	DNA primase	45764.9	1
984	KIAPNMCA_01607	Lipopolysaccharide export system protein LptA	17742	1
985	KIAPNMCA_01765	Glycosyl hydrolase family 109 protein 1	15786.1	1
986	KIAPNMCA_00074	hypothetical protein	19655.8	1
987	KIAPNMCA_04591	NAD(P)H-dependent FMN reductase	20169.5	1
988	KIAPNMCA_02014	Ion-translocating oxidoreductase complex subunit C	70778.5	1
989	KIAPNMCA_02318	Corrinoid adenosyltransferase	13790	1
990	KIAPNMCA_05364	putative chromosome-partitioning protein ParB	32184.1	1
991	KIAPNMCA_05361	ATP synthase subunit c	8025.32	1
992	KIAPNMCA_03254	2,3-dehydroadipyl-CoA hydratase	19104.8	1
993	KIAPNMCA_05362	ATP synthase subunit a	31624.8	1
994	KIAPNMCA_02283	hypothetical protein	24959.3	1
995	KIAPNMCA_04071	Type IV pilus biogenesis factor PilY1	40837.5	1
996	KIAPNMCA_05812	Anaerobic nitric oxide reductase transcription regulator NorR	71708.7	1
997	KIAPNMCA_05951	Uroporphyrinogen decarboxylase	31396	1
998	KIAPNMCA_02098	Beta-barrel assembly-enhancing protease	26861.9	1
999	KIAPNMCA_00979	Flavin prenyltransferase UbiX	22873.1	1
1000	KIAPNMCA_01554	Fe(3+) ions import ATP-binding protein FbpC	33903.8	1
1001	KIAPNMCA_00976	Aspartate 1-decarboxylase	61525.7	1
1002	KIAPNMCA_02284	hypothetical protein	29616.7	1
1003	KIAPNMCA_03779	Amidophosphoribosyltransferase	15791.8	1
1004	KIAPNMCA_01287	Vitamin B12 transporter BtuB	88816.1	1
1005	KIAPNMCA_01173	Tryptophan--tRNA ligase	14995.7	1
1006	KIAPNMCA_01629	hypothetical protein	46092.3	1
1007	KIAPNMCA_02398	hypothetical protein	38482.7	1
1008	KIAPNMCA_04106	Zinc uptake regulation protein	16525.2	1
1009	KIAPNMCA_04435	Chromosome partition protein Smc	51144.8	1
1010	KIAPNMCA_05397	DNA gyrase subunit B	46138.9	1
1011	KIAPNMCA_05100	Nitrogenase iron protein	26997.4	1
1012	KIAPNMCA_02862	hypothetical protein	4116.2	1
1013	KIAPNMCA_04571	hypothetical protein	35002.2	1
1014	KIAPNMCA_03214	Polyketide synthase PksM	40134.8	1
1015	KIAPNMCA_00298	ATP-dependent Clp protease proteolytic subunit	23182.8	1
1016	KIAPNMCA_05390	Ribonuclease P protein component	14074.8	1
1017	KIAPNMCA_05477	hypothetical protein	43526.6	1
1018	KIAPNMCA_02671	Protein-glutamate methylesterase/protein-glutamine glutaminase 1	40677.5	1
1019	KIAPNMCA_03084	UDP-N-acetyl-alpha-D-glucosamine C6 dehydratase	26531.3	1
1020	KIAPNMCA_00267	hypothetical protein	59480.2	1
1021	KIAPNMCA_01436	Transcriptional regulator MraZ	18160.2	1
1022	KIAPNMCA_01433	Ribosomal RNA small subunit methyltransferase H	7086.7	1
1023	KIAPNMCA_00160	hypothetical protein	10366.9	1
1024	KIAPNMCA_03858	Regulator of sigma-E protease RseP	38185.2	1
1025	KIAPNMCA_02220	Response regulator UvrY	16913.7	1
1026	KIAPNMCA_03856	Outer membrane protein assembly factor BamA	5563.77	1
1027	KIAPNMCA_03851	3-hydroxyacyl-[acyl-carrier-protein] dehydratase FabZ	12341.6	1
1028	KIAPNMCA_03852	UDP-3-O-(3-hydroxymyristoyl)glucosamine N-acyltransferase	37108.1	1
1029	KIAPNMCA_05604	LexA repressor	15353.1	1
1030	KIAPNMCA_04084	Isoleucine--tRNA ligase	14733.6	1
1031	KIAPNMCA_03995	hypothetical protein	11441	1
1032	KIAPNMCA_01204	Met repressor	12713.6	1
1033	KIAPNMCA_04224	hypothetical protein	14965.7	1
1034	KIAPNMCA_03655	hypothetical protein	34779.1	1
1035	KIAPNMCA_00620	hypothetical protein	10755.4	1
1036	KIAPNMCA_02033	Inosine-5'-monophosphate dehydrogenase	14584.7	1
1037	KIAPNMCA_04080	FKBP-type 16 kDa peptidyl-prolyl cis-trans isomerase	15338.7	1
1038	KIAPNMCA_01328	hypothetical protein	23904.9	1
1039	KIAPNMCA_05056	Ferrichrome outer membrane transporter/phage receptor	77773.8	1
1040	KIAPNMCA_01052	hypothetical protein	18076.2	1
1041	KIAPNMCA_01608	Lipopolysaccharide export system ATP-binding protein LptB	20818.2	1
1042	KIAPNMCA_03216	hypothetical protein	74805	1
1043	KIAPNMCA_03353	hypothetical protein	26708	1
1044	KIAPNMCA_00115	Glutamate--tRNA ligase	13944.4	1
1045	KIAPNMCA_05697	Amino-acid acetyltransferase	24174.2	1
				7487
